# Supplementary material for: Interactions between interfaces dictate stimuli-responsive emulsion behaviour
Source: Nat Commun. 2023 Oct 23;14:6723. doi: 10.1038/s41467-023-42379-z (PMC10593850; doi:10.1038/s41467-023-42379-z)
Supplement: Supplementary file 7 — Source Data [file 41467_2023_42379_MOESM7_ESM.zip]

Archive with 10 entries (10 files):
- Source data/Fig1.xlsx
- Source data/Fig4.xlsx
- Source data/Fig5.xlsx
- Source data/Fig6.xlsx
- Source data/FigS1.xlsx
- Source data/FigS10.xlsx
- Source data/FigS12.xlsx
- Source data/FigS2.xlsx
- Source data/FigS3.xlsx
- Source data/FigS4.xlsx
