# Supplementary material for: Interactions between interfaces dictate stimuli-responsive emulsion behaviour
Source: Nat Commun. 2023 Oct 23;14:6723. doi: 10.1038/s41467-023-42379-z (PMC10593850; doi:10.1038/s41467-023-42379-z)
Supplement: Supplementary file 7 — Source Data [file 41467_2023_42379_MOESM7_ESM.zip › Source data/Fig1.xlsx]

## Sheet: Sheet1
ULC										1 pc crosslinker										5 pc crosslinker										10 pc crosslinker
T=21 °C			T=21 °C - 43 °C			T=43 °C				T=21 °C			T=21 °C - 43 °C			T=43 °C				T=21 °C			T=21 °C - 43 °C			T=43 °C				T=21 °C			T=21 °C - 43 °C			T=43 °C
Storage modulus	Loss modulus	Oscillation strain	Storage modulus	Loss modulus	Temperature	Storage modulus	Loss modulus	Oscillation strain		Storage modulus	Loss modulus	Oscillation strain	Storage modulus	Loss modulus	Oscillation strain	Storage modulus	Loss modulus	Oscillation strain		Storage modulus	Loss modulus	Oscillation strain	Storage modulus	Loss modulus	Oscillation strain	Storage modulus	Loss modulus	Oscillation strain		Storage modulus	Loss modulus	Oscillation strain	Storage modulus	Loss modulus	Oscillation strain		Storage modulus	Loss modulus	Oscillation strain
N/m	N/m		N/m	N/m	°C	N/m	N/m			N/m	N/m		N/m	N/m		N/m	N/m			N/m	N/m		N/m	N/m		N/m	N/m			N/m	N/m		N/m	N/m		N/m	N/m	N/m
0.000134926	1.0584e-05	0.000107215	0.000141151	6.62928e-05	21.09	0.000176001	-1.7796e-05	0.01067		0.00207	0.000440909	0.00102	0.00139	0.000247838	20.648	0.00242	0.000456149	0.000927875		0.00199	0.000316348	0.000998145	0.0019	0.000292427	20.684	0.00207	0.00021895	0.001		0.00407	0.000383792	0.000996344	0.00259	0.000303693	20.589	0.0034	0.000288118	0.000996353
0.000189353	2.574e-06	0.01201	0.000140216	6.58333e-05	21.75	0.000143079	-9.666e-06	0.0121		0.00219	0.000513187	0.00112	0.0014	0.000240584	21.1404	0.00239	0.00049885	0.00112		0.00196	0.000306173	0.00112	0.00191	0.00029851	21.1608	0.00208	0.000450976	0.00112		0.00406	0.000368924	0.00112	0.00259	0.00031039	20.877	0.00352	0.000442308	0.00112
0.000192752	1.2224e-05	0.01352	0.000141538	6.6182e-05	23.07	0.000148416	-3.765e-06	0.01362		0.00215	0.000375397	0.00126	0.00138	0.000239494	21.745	0.00244	0.000406744	0.00126		0.00203	0.000311691	0.00126	0.00192	0.000289832	21.8377	0.00228	0.000211725	0.00126		0.0041	0.000410741	0.00126	0.00259	0.00031085	21.459	0.00358	0.000329952	0.00126
0.000147686	-9.909e-06	0.01525	0.000142447	6.64939e-05	24.39	0.000110692	-1.8421e-05	0.01533		0.00211	0.000367584	0.00141	0.00139	0.000251113	22.1212	0.00297	0.000788226	0.0014		0.00194	0.000306614	0.00142	0.00191	0.000297299	22.4132	0.00248	0.000271399	0.00141		0.0041	0.000391063	0.00141	0.00259	0.000308867	22.044	0.00359	0.000394184	0.00141
0.000166441	1.18722e-05	0.01714	0.000141656	6.53698e-05	25.71	0.000124715	7.2562e-06	0.01725		0.00222	0.000283622	0.00158	0.0014	0.000247159	22.7086	0.00233	0.000483581	0.0016		0.00192	0.000274123	0.00158	0.00191	0.00029669	23.09	0.00238	0.000363691	0.00159		0.00414	0.000341463	0.00158	0.0026	0.000297123	22.316	0.00337	0.000310178	0.00159
0.000180933	-7.3435e-06	0.01924	0.000137947	6.57284e-05	27.0234	0.000140668	5.939e-06	0.01935		0.0022	0.000331208	0.00178	0.00141	0.000257733	23.0848	0.00237	0.000491087	0.00178		0.00193	0.000316798	0.00178	0.00191	0.00029881	23.4728	0.00227	0.000336216	0.00178		0.00349	0.000611453	0.0018	0.0026	0.000306651	22.908	0.00332	0.00030731	0.00178
0.000179064	2.40609e-05	0.0216	0.000136521	6.45404e-05	28.35	0.000123947	3.60058e-05	0.02177		0.00189	0.000553939	0.002	0.0014	0.00024651	23.4808	0.00195	0.000379306	0.00201		0.0019	0.000322095	0.002	0.00191	0.000298324	23.8655	0.00217	0.000220723	0.002		0.00324	0.000662545	0.002	0.0026	0.000304078	23.502	0.00347	0.000364313	0.00199
0.000175556	2.70337e-05	0.02428	0.000134561	6.2847e-05	29.67	0.000143518	2.03758e-05	0.0244		0.00164	0.000541179	0.00225	0.00142	0.000241183	23.8636	0.00193	0.00042326	0.00224		0.00189	0.000276104	0.00224	0.00191	0.000295591	24.4404	0.00224	0.000369355	0.00224		0.00323	0.000604875	0.00224	0.00259	0.000297849	23.801	0.00344	0.00042556	0.00224
0.000186189	1.45023e-05	0.02726	0.000134021	6.38434e-05	30.99	0.000135187	1.27704e-05	0.02747		0.00167	0.000505307	0.00251	0.00142	0.000253662	24.4444	0.00214	0.000509472	0.0025		0.00188	0.000296304	0.00251	0.00191	0.000291748	24.8298	0.00232	0.000342122	0.00251		0.00319	0.000594279	0.00252	0.0026	0.00030203	24.384	0.00328	0.000353446	0.00252
0.000177951	1.00372e-05	0.03062	0.000134415	6.49516e-05	32.31	0.000127835	1.32025e-05	0.03084		0.00172	0.000475374	0.00282	0.00142	0.000243507	24.8206	0.00186	0.000578819	0.00283		0.00191	0.000325635	0.00282	0.00192	0.000294235	25.4152	0.0023	0.000311697	0.00282		0.00314	0.000559504	0.00282	0.00259	0.000304098	24.969	0.00325	0.000275362	0.00282
0.000188069	1.87271e-05	0.03437	0.000136264	6.20914e-05	33.6366	0.000141692	1.4856e-05	0.03461		0.00166	0.000379743	0.00317	0.00141	0.000243283	25.0186	0.00191	0.00060779	0.00316		0.00189	0.000277421	0.00316	0.00193	0.000293955	25.7861	0.00209	0.000373755	0.00317		0.00319	0.000521994	0.00316	0.0026	0.000298995	25.55	0.00319	0.000341516	0.00317
0.000187439	1.71036e-05	0.03861	0.000131518	6.28013e-05	34.9632	0.000147058	1.71536e-05	0.03884		0.00166	0.000475403	0.00355	0.00144	0.000235964	25.4014	0.00188	0.000483898	0.00355		0.00191	0.000265067	0.00355	0.00193	0.000294712	26.3689	0.00217	0.000335787	0.00354		0.00301	0.000536248	0.00356	0.0026	0.00029005	25.847	0.00312	0.000356787	0.00355
0.000195642	1.84696e-05	0.04332	0.000128675	6.20519e-05	36.2634	0.000140246	1.97809e-05	0.04368		0.00157	0.000377659	0.00399	0.00143	0.000263815	25.7842	0.00177	0.000489185	0.00399		0.0019	0.000279946	0.00398	0.00193	0.000299205	26.7537	0.00212	0.000335688	0.00399		0.00298	0.000494205	0.00398	0.00259	0.000304779	26.411	0.00311	0.000382997	0.00399
0.000178233	2.74144e-05	0.04865	0.000131098	6.22606e-05	37.59	0.000125949	2.89109e-05	0.04903		0.00151	0.000389352	0.00447	0.0014	0.000251526	26.3716	0.00179	0.000526493	0.00446		0.00188	0.000279967	0.00448	0.00194	0.000292481	27.3437	0.00209	0.000297432	0.00447		0.00297	0.000472874	0.00447	0.0026	0.000300252	27.008	0.00302	0.000282828	0.00448
0.000183755	2.76521e-05	0.0546	0.000130681	6.48163e-05	38.9232	0.000124916	2.48821e-05	0.05508		0.0015	0.000320217	0.00501	0.00138	0.000271497	26.7478	0.00185	0.000458913	0.00501		0.00186	0.00028627	0.00501	0.00195	0.000298954	27.7173	0.00205	0.000361773	0.00501		0.00293	0.000451483	0.00501	0.0026	0.000299894	27.304	0.00304	0.00029117	0.00501
0.000187124	3.01483e-05	0.06136	0.000132961	6.24673e-05	40.2366	0.00014439	2.89927e-05	0.06175		0.00151	0.00035837	0.00562	0.00141	0.000263975	27.1504	0.00178	0.000389238	0.00563		0.00183	0.000286696	0.00562	0.00195	0.000293868	28.104	0.00209	0.000328696	0.00562		0.00284	0.000446935	0.00563	0.0026	0.000296102	27.891	0.00307	0.000290711	0.00562
0.000184971	4.14623e-05	0.06885	0.00013014	6.47321e-05	41.55	0.000128628	3.2427e-05	0.06945		0.00147	0.000350641	0.00631	0.0014	0.000247892	27.5352	0.0017	0.000361659	0.00632		0.00182	0.000285703	0.00631	0.00195	0.000301694	28.4921	0.00211	0.000311047	0.00631		0.00272	0.000457785	0.00632	0.00259	0.000297676	28.466	0.00301	0.00028725	0.00631
0.000180112	4.51588e-05	0.07733	0.000134379	6.43534e-05	42.4698	0.000122553	4.08021e-05	0.078		0.00142	0.000317427	0.00709	0.00143	0.00023294	28.114	0.00173	0.000391508	0.00708		0.0018	0.00029442	0.00708	0.00196	0.000296978	29.0683	0.00206	0.000278575	0.00708		0.00272	0.000433924	0.00708	0.0026	0.000295622	29.058	0.00298	0.000282806	0.00708
0.000178248	4.19641e-05	0.08683	0.000132764	6.29814e-05	43.5566	0.000120339	3.47463e-05	0.0876		0.00147	0.000311854	0.00794	0.0014	0.000254077	28.6882	0.00171	0.000406389	0.00794		0.00176	0.000315681	0.00795	0.00196	0.000306808	29.4551	0.00204	0.000266295	0.00795		0.00271	0.000389013	0.00795	0.0026	0.000299546	29.348	0.0029	0.000308143	0.00795
0.000173653	3.55057e-05	0.09748				0.000115297	3.00458e-05	0.09834		0.00142	0.000306536	0.00892	0.00148	0.000272449	29.0346	0.00168	0.00033629	0.00892		0.00176	0.000301479	0.00892	0.00197	0.000304322	30.0359	0.00206	0.000297947	0.00891		0.00269	0.000379609	0.00892	0.0026	0.000298167	29.938	0.00294	0.000311308	0.00891
0.000170549	3.44988e-05	0.10941				0.000111988	2.92873e-05	0.11038		0.00141	0.000271046	0.01	0.00148	0.000256749	29.424	0.00167	0.000313641	0.01		0.00175	0.000291645	0.01	0.00197	0.000309384	30.4226	0.00203	0.000265123	0.01		0.00265	0.000365775	0.01001	0.00262	0.000295081	30.3873	0.00295	0.000287	0.01
0.000170532	3.46397e-05	0.12284				0.000107498	2.89558e-05	0.12402		0.0014	0.000261494	0.01122	0.00148	0.000267682	29.82	0.00166	0.000308123	0.01122		0.00174	0.000283018	0.01122	0.00198	0.000308064	30.9902	0.002	0.000304761	0.01123		0.00267	0.000339975	0.01121	0.00261	0.000294815	30.7074	0.00291	0.000294344	0.01122
0.000175009	3.69993e-05	0.13785				0.000109065	3.18768e-05	0.13923		0.0014	0.0002365	0.01259	0.00146	0.000255463	30.3678	0.00165	0.000294016	0.01259		0.00172	0.000290168	0.01258	0.00199	0.000306357	31.377	0.00195	0.000323676	0.0126		0.00267	0.000334488	0.01259	0.00261	0.000294658	31.0324	0.00289	0.000290215	0.0126
0.000171829	3.8017e-05	0.1547				0.000101977	3.24443e-05	0.15634		0.00139	0.000218268	0.01413	0.00148	0.000265212	30.9618	0.00175	0.000295483	0.0141		0.00172	0.000281496	0.01413	0.00201	0.000306379	31.7703	0.00193	0.000331948	0.01413		0.00263	0.000328156	0.01414	0.00262	0.000293087	31.1902	0.00287	0.000283304	0.01413
0.000162952	4.16238e-05	0.17377				0.000100111	3.30696e-05	0.17545		0.00138	0.000214621	0.01585	0.00151	0.000263996	31.3446	0.00165	0.000282726	0.01588		0.00171	0.000278103	0.01585	0.00202	0.00030553	32.2399	0.0019	0.000320578	0.01586		0.00261	0.000318656	0.01586	0.00261	0.000291304	31.5103	0.00287	0.000260272	0.01585
0.000159721	4.14924e-05	0.19511				9.89431e-05	3.35062e-05	0.19693		0.00137	0.000218145	0.01779	0.00153	0.000284511	31.7472	0.00168	0.000297455	0.01778		0.0017	0.000278642	0.01778	0.00204	0.000303302	32.6326	0.0019	0.000310945	0.01778		0.0026	0.000310209	0.01778	0.00262	0.000295423	31.8194	0.00289	0.000263707	0.01778
0.000154287	4.26742e-05	0.21904				8.94046e-05	3.60116e-05	0.22121		0.00137	0.000211783	0.01995	0.00154	0.000282646	32.3148	0.00162	0.000282445	0.01997		0.00167	0.000277062	0.01996	0.00205	0.000307548	33.1068	0.0019	0.000314422	0.01995		0.00261	0.000296219	0.01995	0.00262	0.000292755	31.9977	0.0029	0.000260494	0.01995
0.000149181	4.55469e-05	0.24595				8.04415e-05	3.87372e-05	0.24854		0.00136	0.00021934	0.02239	0.00153	0.000262315	32.7042	0.00163	0.000280221	0.02238		0.00166	0.000271393	0.02239	0.00206	0.000318277	33.7015	0.00188	0.000297837	0.02239		0.00256	0.000298601	0.0224	0.00262	0.000297089	32.3073	0.00291	0.000256391	0.02238
0.000144775	4.62687e-05	0.27618				7.51768e-05	3.78966e-05	0.27913		0.00137	0.000199211	0.02511	0.00153	0.000285458	33.0804	0.00162	0.000267927	0.02512		0.00165	0.000263329	0.02513	0.00207	0.000325382	34.2658	0.00188	0.000291287	0.02512		0.00253	0.00029294	0.02513	0.00262	0.000287729	32.6412	0.00292	0.000250061	0.02511
0.000137718	4.85985e-05	0.31022				7.226e-05	3.87068e-05	0.31335		0.00134	0.000202208	0.0282	0.00161	0.000290496	33.6546	0.00162	0.000263274	0.02818		0.00162	0.000261579	0.02818	0.00209	0.000319072	34.6684	0.00186	0.000293723	0.02819		0.00252	0.000283291	0.02819	0.00263	0.000297826	32.9547	0.00295	0.000257053	0.02817
0.00013061	4.99546e-05	0.34841				6.39006e-05	3.92948e-05	0.35201		0.00135	0.000205413	0.03162	0.00159	0.000305336	34.044	0.00162	0.000260277	0.03162		0.0016	0.000256499	0.03162	0.00209	0.000335774	35.0479	0.00185	0.000294657	0.03163		0.00249	0.000274678	0.03164	0.00263	0.000295976	33.1224	0.00297	0.000249145	0.03162
0.000123221	5.33411e-05	0.39137				5.82514e-05	4.03743e-05	0.39532		0.00133	0.000212084	0.03549	0.00164	0.000320818	34.638	0.00161	0.000257242	0.03548		0.00158	0.000256792	0.03548	0.00211	0.000354793	35.6234	0.00184	0.000292823	0.03549		0.00248	0.000272895	0.03549	0.00264	0.000285811	33.4425	0.00297	0.0002643	0.03548
0.000113147	5.39941e-05	0.43977				5.33349e-05	3.91253e-05	0.4439		0.00132	0.000200449	0.03982	0.00167	0.000295012	35.0142	0.0016	0.000252314	0.03982		0.00156	0.000254395	0.03982	0.00211	0.000342023	36.0148	0.00181	0.000297275	0.03983		0.00245	0.000267395	0.03983	0.00264	0.000286794	33.7648	0.00297	0.000261217	0.03981
0.000104289	5.58315e-05	0.49406				4.82003e-05	3.89311e-05	0.49846		0.00131	0.000196161	0.04467	0.00167	0.000347961	35.5884	0.00159	0.000249787	0.04467		0.00155	0.000254619	0.04468	0.00213	0.000347782	36.3996	0.00179	0.000300861	0.04468		0.00242	0.00027498	0.0447	0.00265	0.000290943	33.9155	0.00296	0.000269146	0.04467
9.52204e-05	5.66388e-05	0.55503				4.36713e-05	3.85537e-05	0.55961		0.0013	0.000199051	0.05013	0.00171	0.000326633	35.9844	0.00158	0.000247186	0.05013		0.00153	0.000255566	0.05012	0.00214	0.00035947	36.9804	0.00176	0.000301322	0.05015		0.00241	0.000272465	0.05013	0.00266	0.000286013	34.2312	0.00295	0.000269063	0.05013
8.55151e-05	5.72241e-05	0.62353				3.7772e-05	3.77927e-05	0.62833		0.00129	0.000192951	0.05624	0.00171	0.000350499	36.5586	0.00156	0.000247083	0.05625		0.00152	0.000256111	0.05624	0.00214	0.000352634	37.5632	0.00174	0.000307349	0.05625		0.00239	0.000272202	0.05624	0.00266	0.000289363	34.5623	0.00292	0.000274319	0.05626
7.67898e-05	5.71833e-05	0.7004				3.29146e-05	3.7398e-05	0.70538		0.00128	0.000194703	0.06312	0.00175	0.00032294	36.9348	0.00155	0.000250395	0.06311		0.00151	0.000262356	0.06311	0.00217	0.000344359	37.9394	0.00171	0.000324073	0.06312		0.00238	0.000277244	0.06311	0.00266	0.000292456	34.7278	0.00287	0.000293304	0.06314
6.61124e-05	5.69914e-05	0.78674				2.677e-05	3.67308e-05	0.7918		0.00126	0.00019347	0.07081	0.0017	0.000332458	37.3308	0.00154	0.000251201	0.07081		0.00149	0.00027164	0.07081	0.00215	0.000349148	38.3274	0.00168	0.000348949	0.07083		0.00236	0.000289832	0.07082	0.00268	0.000289263	35.0397	0.00283	0.000317522	0.07084
5.8706e-05	5.60288e-05	0.8836				2.31118e-05	3.49912e-05	0.88881		0.00124	0.000195959	0.07945	0.00179	0.000308346	37.8984	0.00151	0.000257585	0.07947		0.00146	0.000286424	0.07945	0.00216	0.000334477	38.9069	0.00164	0.000382408	0.07948		0.00233	0.000304239	0.07947	0.00268	0.000286509	35.3719	0.00278	0.000368996	0.07949
5.20447e-05	5.60352e-05	0.99229				1.98911e-05	3.53457e-05	0.99762		0.00123	0.000200681	0.08915	0.00178	0.00032469	38.2746	0.00148	0.00027747	0.08917		0.00142	0.000305099	0.08915	0.00217	0.000351406	39.3023	0.00158	0.000433236	0.0892		0.00228	0.000333289	0.08918	0.00269	0.000291879	35.6915	0.00272	0.000459196	0.08921
										0.00121	0.000211179	0.10004	0.00172	0.000389902	38.8752	0.00144	0.000301487	0.10007		0.00138	0.000332802	0.10005	0.00215	0.000363438	39.6844	0.0015	0.000491293	0.10012		0.00221	0.000383567	0.1001	0.0027	0.000287661	35.8526	0.00264	0.000579563	0.1001
										0.00118	0.000224349	0.11224	0.00178	0.000350973	39.3514	0.00138	0.000339818	0.1123		0.00132	0.00037604	0.11226	0.00216	0.000347854	40.2461	0.00142	0.000546793	0.11234		0.00213	0.000465566	0.11233	0.0027	0.00029174	36.1595	0.00253	0.000690073	0.11237
										0.00115	0.000242435	0.12596	0.00174	0.000348888	40.017	0.00131	0.0003981	0.12604		0.00126	0.000431715	0.12599	0.00215	0.000354484	40.6361	0.00132	0.00061146	0.12609		0.00203	0.000577223	0.12607	0.00271	0.000283448	36.495	0.00241	0.000789669	0.12612
										0.00111	0.00026638	0.14135	0.00176	0.000363868	40.6044	0.00121	0.000467412	0.14146		0.00118	0.000487993	0.14139	0.00215	0.000356109	41.0209	0.00121	0.000668347	0.1415		0.00191	0.000692087	0.14151	0.00272	0.000286675	36.6578	0.00226	0.000898128	0.14156
										0.00105	0.000305297	0.15862	0.00173	0.000358032	40.9938	0.0011	0.000536177	0.15876		0.0011	0.000530932	0.15867	0.00214	0.00035821	41.6123	0.0011	0.000703108	0.15878		0.00177	0.000783448	0.15883	0.00272	0.000281029	36.979	0.00208	0.00102	0.15893
										0.000983596	0.000351163	0.17802	0.00172	0.000341987	41.5746	0.000990031	0.000582447	0.17816		0.00101	0.000570363	0.17808	0.00215	0.000364244	41.9937	0.000980942	0.000717961	0.17816		0.00162	0.000861973	0.17824	0.00272	0.000274644	37.2908	0.00187	0.00111	0.17843
										0.000900478	0.000397531	0.19979	0.00174	0.000328101	41.9574	0.000881782	0.00060901	0.19988		0.000915384	0.000600482	0.19985	0.00215	0.000358247	42.5679	0.000863647	0.000733247	0.19991		0.00146	0.000922312	0.20002	0.00275	0.000273789	37.6203	0.00163	0.00116	0.2003
										0.000807245	0.000432028	0.22421	0.00172	0.00032028	42.9574	0.000777124	0.000622192	0.22427		0.000823933	0.000614961	0.22425	0.00214	0.000347492	43.1972	0.000761387	0.000719331	0.22427		0.00131	0.000951102	0.22444	0.00276	0.000276624	37.776	0.0014	0.00117	0.22473
										0.000714605	0.000455639	0.25157	0.00171	0.000347509	42.3006	0.000676949	0.000620155	0.25162		0.000731722	0.000622804	0.25164				0.000659588	0.000703689	0.25163		0.00115	0.000964251	0.25184	0.00277	0.000268553	38.1016	0.0012	0.00115	0.25204
										0.000626581	0.000465014	0.28225	0.0017	0.000339647	43.3006	0.000584361	0.000610231	0.28229		0.000646168	0.0006147	0.28231				0.000572897	0.000675645	0.28227		0.00101	0.00095285	0.28253	0.00277	0.000282446	38.4106	0.00102	0.00111	0.28272
										0.000546539	0.000461961	0.31666				0.00050072	0.00058987	0.31669		0.000562138	0.000602984	0.31671				0.000491372	0.000648999	0.31668		0.0008727	0.000930857	0.31695	0.00278	0.000291901	38.59	0.000865104	0.00106	0.31707
										0.000476675	0.000452689	0.35524				0.000423605	0.000562404	0.3553		0.000487477	0.000581612	0.35533				0.000424208	0.000611393	0.35524		0.000753196	0.000895572	0.35555	0.00279	0.00028569	38.9134	0.000731633	0.000995132	0.35565
										0.000410739	0.000438725	0.39856				0.000355937	0.000531059	0.39859		0.000420728	0.000554543	0.39863				0.000360825	0.000575231	0.39856		0.00064883	0.00085198	0.39884	0.0028	0.000284989	39.2302	0.000614	0.000931992	0.39894
										0.000352732	0.000420758	0.44714				0.000298143	0.000495474	0.44716		0.000361577	0.000525323	0.44722				0.000305819	0.000538513	0.44713		0.00055624	0.000805	0.44742	0.00281	0.000294654	39.5145	0.000517359	0.000865707	0.44747
										0.000302579	0.000399557	0.50164				0.000250515	0.000459581	0.50163		0.000309025	0.000494428	0.50172				0.000258363	0.000502199	0.50162		0.000474096	0.000756029	0.50193	0.00284	0.000290219	39.6762	0.000435159	0.000799382	0.50194
										0.000257707	0.000377509	0.56279				0.000209789	0.000424299	0.56277		0.000263729	0.000462279	0.56289				0.00021835	0.000464136	0.56276		0.000402816	0.000705359	0.56307	0.00287	0.000295603	39.8716	0.000366104	0.000735929	0.56307
										0.000219785	0.00035447	0.63139				0.000175483	0.000389796	0.63137		0.000224747	0.00042981	0.63149				0.000183228	0.000427896	0.63137		0.000340711	0.000654425	0.63168	0.00286	0.000295511	40.257	0.000307684	0.000674461	0.63165
										0.00018713	0.000331702	0.70837				0.000146779	0.000357805	0.70833		0.000189852	0.000399162	0.70848				0.000152909	0.000393743	0.70835		0.000287327	0.000605479	0.70865	0.00286	0.000293806	40.6312	0.00025899	0.000616231	0.7086
										0.000158767	0.000309088	0.79475				0.000122263	0.000327331	0.7947		0.000159978	0.000368711	0.79485				0.00012794	0.000361121	0.79471		0.000242531	0.000557739	0.795	0.00287	0.000291642	41.0266	0.000215906	0.000562959	0.79498
										0.00013442	0.000287259	0.89165				0.000102159	0.000298637	0.8916		0.000133566	0.000340535	0.89175				0.000106714	0.000330699	0.89162		0.000203681	0.000512648	0.89191	0.00289	0.000301628	41.2133	0.000181974	0.000511847	0.89184
										0.000112365	0.000267079	1.00041				8.471e-05	0.000273177	1.00034		0.000111313	0.000314158	1.00049				8.90404e-05	0.000301591	1.00035		0.000170984	0.000470093	1.00062	0.00288	0.000312688	41.6041	0.000152542	0.000465141	1.00058
																																	0.0029	0.000293358	41.975
																																	0.00288	0.00028345	42.1901
																																	0.00291	0.000287696	42.5782
																																	0.0029	0.000290189	42.9584
																																	0.00292	0.000305193	43.2996
