# Supplementary material for: Interactions between interfaces dictate stimuli-responsive emulsion behaviour
Source: Nat Commun. 2023 Oct 23;14:6723. doi: 10.1038/s41467-023-42379-z (PMC10593850; doi:10.1038/s41467-023-42379-z)
Supplement: Supplementary file 7 — Source Data [file 41467_2023_42379_MOESM7_ESM.zip › Source data/Fig4.xlsx]

## Sheet: Sheet1
1 Particle	alpha = 0		2 Particle	alpha = 0			1 Particle	alpha = 1		2 Particle	alpha = 1
Distance Interfaces	Mean force per Wigner-Seitz cell area	Mean force per Wigner-Seitz cell area error	Distance Interfaces	Mean force per Wigner-Seitz cell area	Mean force per Wigner-Seitz cell area error		Distance Interfaces	Mean force per Wigner-Seitz cell area	Mean force per Wigner-Seitz cell area error	Distance Interfaces	Mean force per Wigner-Seitz cell area	Mean force per Wigner-Seitz cell area error
sigma	k_BT/sigma^3	error	sigma	k_BT/sigma^3	error		sigma	k_BT/sigma^3	error	sigma	k_BT/sigma^3	error
34.8775	-0.00806	0.0024	34.8775	0.00552	0.00247		16.8775	-0.01261	0.00359	16.8775	-0.00268	0.00362
30.8775	-0.00649	0.00243	30.8775	0.00694	0.00248		14.8775	-0.01568	0.00359	14.8775	-0.00275	0.00357
26.8775	-0.00342	0.00241	26.8775	0.0114	0.00251		12.8775	-0.01559	0.00363	12.8775	-0.00287	0.00359
22.8775	-0.00171	0.00246	22.8775	0.0188	0.0025		10.8775	-0.01554	0.00362	10.8775	-0.00511	0.0036
18.8775	-0.00151	0.00344	18.8775	0.03606	0.0025		8.87754	-0.01723	0.00347	8.87754	0.00964	0.00358
14.8775	0.000543922	0.00343	14.8775	0.07247	0.00248		6.87754	-0.02645	0.00356	6.87754	0.27383	0.00363
10.8775	0.00881	0.00341	10.8775	0.20332	0.00248		4.87754	-0.06687	0.00361	4.87754	0.77994	0.00277
6.87754	0.04398	0.00341	6.87754	0.72544	0.00255		2.87754	-0.26546	0.00368	2.87754	0.84285	0.00338
2.87754	0.84102	0.00355	2.87754	2.52137	0.0029
