# Supplementary material for: Interactions between interfaces dictate stimuli-responsive emulsion behaviour
Source: Nat Commun. 2023 Oct 23;14:6723. doi: 10.1038/s41467-023-42379-z (PMC10593850; doi:10.1038/s41467-023-42379-z)
Supplement: Supplementary file 7 — Source Data [file 41467_2023_42379_MOESM7_ESM.zip › Source data/Fig5.xlsx]

## Sheet: Sheet1
1 Particle	alpha = 0		2 Particle	alpha = 0		1 Particle	alpha = 1		2 Particle	alpha = 1
Distance Interfaces	Mean force per Wigner-Seitz cell area		Distance Interfaces	Mean force per Wigner-Seitz cell area		Distance Interfaces	Mean force per Wigner-Seitz cell area		Distance Interfaces	Mean force per Wigner-Seitz cell area
sigma	k_BT/sigma^3		sigma	k_BT/sigma^3		sigma	k_BT/sigma^3		sigma	k_BT/sigma^3
1.88	-0.06216		1.88	0.31691		1.88	-0.1551		1.88	-0.57035
2.88	-0.02169		2.88	0.11795		2.88	-0.01076		2.88	-0.13161
3.88	-0.00851		3.88	0.06292		3.88	-0.00431		3.88	-0.01945
4.88	-0.0045		4.88	0.041		4.88	-0.00428		4.88	-0.00113
6.88	-0.00378		6.88	0.02766		6.88	-0.00354		6.88	0.004
8.88	-0.00437		8.88	0.02203		8.88	-0.00432		8.88	0.01546
10.88	-0.00197		10.88	0.01978		10.88	-0.00399		10.88	0.0069
12.88	-0.00218		12.88	0.01536		12.88	-0.00382		12.88	0.00625
14.88	-0.00208		14.88	0.0162		14.88	-0.00405		14.88	0.00598
