# Supplementary material for: Interactions between interfaces dictate stimuli-responsive emulsion behaviour
Source: Nat Commun. 2023 Oct 23;14:6723. doi: 10.1038/s41467-023-42379-z (PMC10593850; doi:10.1038/s41467-023-42379-z)
Supplement: Supplementary file 7 — Source Data [file 41467_2023_42379_MOESM7_ESM.zip › Source data/Fig6.xlsx]

## Sheet: Sheet1
Core-shell				Partially-dissolved cores				Hollow microgels
T=21 °C - 43 °C				T=21 °C - 43 °C				T=21 °C - 43 °C
Storage modulus	Loss modulus	Temperature		Storage modulus	Loss modulus	Temperature		Storage modulus	Loss modulus	Temperature
N/m	N/m	°C		N/m	N/m	°C		N/m	N/m	°C
0.0061	0.000462395	21.078		0.00208	0.000378524	20.757		0.00226	0.000377888	20.7405
0.00613	0.000469171	21.4608		0.00208	0.000397815	21.4414		0.00226	0.000376484	21.3785
0.00612	0.00047006	21.8436		0.00208	0.000413818	21.9606		0.00229	0.000343826	21.857
0.00607	0.000469016	22.431		0.00208	0.000390375	22.4739		0.00228	0.000377101	22.341
0.00604	0.000451818	22.9986		0.00207	0.000385879	22.922		0.00225	0.000358825	22.9845
0.006	0.000451531	23.3814		0.00207	0.000398057	23.5123		0.0023	0.000353181	23.4685
0.00593	0.000425685	23.7642		0.00208	0.000357233	24.0197		0.00227	0.000366949	24.1065
0.00582	0.00044195	24.345		0.00208	0.00036392	24.5507		0.00228	0.000354696	24.6015
0.00573	0.000456356	24.741		0.00212	0.00036362	25.0651		0.00229	0.00037009	25.234
0.00563	0.000421204	25.3284		0.00208	0.000359634	25.5773		0.00226	0.000380795	25.718
0.00551	0.000431835	25.7046		0.00208	0.000371196	26.0965		0.00226	0.00038385	26.1965
0.00542	0.00042571	26.0808		0.00207	0.000362467	26.5157		0.0023	0.000358006	26.84
0.00527	0.000431492	26.6616		0.0021	0.000351824	27.106		0.00228	0.000375082	27.3295
0.00517	0.000433303	27.051		0.0021	0.000361785	27.6482		0.00228	0.000364575	27.9675
0.00504	0.000426527	27.6384		0.0021	0.000365638	28.1733		0.00227	0.000399647	28.4625
0.00493	0.000434049	28.0212		0.00211	0.000354582	28.6807		0.00231	0.000379272	29.095
0.00483	0.00041856	28.404		0.0021	0.000359298	29.1406		0.0023	0.000345065	29.579
0.00472	0.000435641	28.8		0.00211	0.000371072	29.725		0.00233	0.000353039	30.063
0.00457	0.000422821	29.361		0.0021	0.000339017	30.2324		0.00231	0.000360559	30.701
0.0044	0.00040861	29.8484		0.00211	0.00036059	30.7575		0.00234	0.000342033	31.1795
0.00431	0.000403307	30.3378		0.00212	0.000353001	31.1879		0.00236	0.000351482	31.8285
0.00423	0.000384364	30.7074		0.00212	0.000365284	31.7959		0.00238	0.000338322	32.307
0.00411	0.00039714	31.11		0.00212	0.000372749	32.2974		0.00237	0.000395379	32.956
0.00397	0.000376578	31.6908		0.00215	0.000356779	32.7573		0.00236	0.000347395	33.4345
0.00391	0.000397868	32.167		0.00215	0.000359292	33.1647		0.00237	0.000398765	33.913
0.00381	0.000374435	32.6544		0.00214	0.000377882	33.5869		0.00245	0.000404474	34.562
0.00372	0.000380945	33.0306		0.00219	0.000369634	34.0438		0.00252	0.00039954	35.046
0.00364	0.000378057	33.518		0.00221	0.000402043	34.5164		0.00255	0.000419705	35.584
0.00357	0.000372609	34.0008		0.00225	0.000383404	34.9111		0.00266	0.000477872	36.1135
0.00353	0.000368507	34.575		0.00226	0.000405729	35.4778		0.00274	0.00048221	36.6575
0.00348	0.000391965	34.9644		0.00234	0.000427153	36.0088		0.00282	0.000487337	37.29
0.00345	0.000378895	35.4472		0.00238	0.00043509	36.5451		0.00283	0.000496169	37.7685
0.00343	0.00037487	35.9214		0.00245	0.000448474	36.9643		0.00288	0.000541966	38.4175
0.00342	0.000360908	36.3108		0.00253	0.000471013	37.5546		0.00287	0.0005172	38.896
0.00341	0.000360501	36.885		0.00254	0.000488741	38.1679		0.00292	0.000499396	39.4285
0.00342	0.000351677	37.481		0.00262	0.000483154	38.5219		0.00293	0.000593948	39.875
0.00344	0.000351639	37.8486		0.00265	0.000517291	39.0293		0.00295	0.000566482	40.2446
0.00343	0.000345296	38.238		0.00269	0.000518714	39.5196		0.00295	0.000579725	40.634
0.00346	0.000373271	38.7274		0.00271	0.00052349	39.9025		0.00297	0.000563744	41.2082
0.00351	0.000363943	39.2016		0.00267	0.000514726	40.2506		0.00295	0.000501617	41.5976
0.00355	0.000396087	39.8672		0.00273	0.000511682	40.5869		0.00291	0.000558732	42.1916
0.00361	0.000374338	40.1718		0.00264	0.000521578	41.0268		0.00295	0.000537294	42.5612
0.00366	0.000417683	40.5678		0.00262	0.000509778	41.6076		0.00293	0.000573869	42.9506
0.00371	0.000429696	41.044		0.00266	0.000505867	42.195
0.00376	0.000437843	41.5248		0.00266	0.000545822	42.5144
0.00383	0.000473385	42.0772		0.00265	0.000525068	42.9606
0.00393	0.00045944	42.4818		0.0027	0.00051759	43.2972
0.00397	0.000498008	42.858
0.00406	0.00047705	43.2474
