# Supplementary material for: Interactions between interfaces dictate stimuli-responsive emulsion behaviour
Source: Nat Commun. 2023 Oct 23;14:6723. doi: 10.1038/s41467-023-42379-z (PMC10593850; doi:10.1038/s41467-023-42379-z)
Supplement: Supplementary file 7 — Source Data [file 41467_2023_42379_MOESM7_ESM.zip › Source data/FigS1.xlsx]

## Sheet: Sheet1
Dynamic light scattering																													Surface pressure vs area per particle																			In silico microgels
1mol%			2.5 mol%			5 mol%			7.5 mol%			10 mol%			ULC			Core-shell			Partially dissolved			Hollow microgels					1mol%		2.5 mol%		5 mol%		7.5 mol%		10 mol%		ULC		Core-shell		Partially dissolved		Hollow microgels			Regular microgels
T	DH	β	T	DH	β	T	DH	β	T	DH	β	T	DH	β	T	DH	β	T	DH	β	T	DH	β	T	DH	β			Relative Area	Surface Pressure	Relative Area	Surface Pressure	Relative Area	Surface Pressure	Relative Area	Surface Pressure	Relative Area	Surface Pressure	Relative Area	Surface Pressure	Relative Area	Surface Pressure	Relative Area	Surface Pressure	Relative Area	Surface Pressure		alpha	Radius of gyration
°C	nm		°C	nm		°C	nm		°C	nm		°C	nm		°C	nm		°C	nm		°C	nm		°C	nm				%	mN/m	%	mN/m	%	mN/m	%	mN/m	%	mN/m	%	mN/m	%	mN/m	%	mN/m	%	mN/m			σ
20	656	14.7482	20	612.25	11.2426	20	523.85	6.58025	20	467.8	4.88772	20	472.65	4.20635	20	1255.82	95.2319	20	578.737	6.23432	20	597.637	6.57566	20	711.228	13.5172			1016.05	1.257	836.648	1.422	708.809	1.311	583.509	0.724	513.941	1.056	0.846	1518.89	0.499	443.277	0.485	423.653	2.808	642.758		0	17.5079
24	636.7	13.4845	24	588.3	9.97419	24	521.45	6.49022	24	449.35	4.33192	24	455	3.7525	22	1244.73	92.7313	22	562.64	5.72845	22	592.338	6.40232	22	709.432	13.4151			1014.92	1.253	835.107	1.422	708.157	1.311	582.447	0.722	513.081	1.056	0.849	1517.43	0.497	442.427	0.483	423.245	2.882	641.205		0.1	17.3139
28	589.5	10.7024	28	553.933	8.32633	28	503.167	5.83119	28	433.8	3.89758	28	443.7	3.47981	24	1258.86	95.926	24	557.837	5.583	24	569.433	5.68794	24	725.098	14.3236			1013.23	1.253	833.567	1.419	707.506	1.307	581.37	0.722	512.145	1.056	0.85	1515.46	0.508	441.206	0.491	422.583	2.979	639.507		0.2	16.7906
29	567.95	9.57104	30	523.55	7.03	30	476.25	4.94455	30	419.275	3.51903	30	434.55	3.26893	25	1240.8	91.8566	26	540.041	5.06553	26	566.527	5.60131	26	700.181	12.8971			1011.37	1.26	832.044	1.421	706.854	1.307	580.308	0.721	511.208	1.057	0.852	1513.34	0.518	440.092	0.498	421.922	3.067	637.795		0.3	16.7085
31	514.65	7.12139	31	497.825	6.04382	31	461.975	4.51312	31	390	2.83217	31	404.7	2.6405	26	1222.54	87.8595	28	479.797	3.55237	28	536.568	4.75885	28	697.01	12.7227			1009.51	1.26	830.521	1.423	706.217	1.307	579.246	0.722	510.272	1.057	0.858	1511.19	0.523	438.865	0.515	421.257	3.16	636.251		0.4	15.851
32	398.65	3.30982	32	438.15	4.1205	32	435.325	3.77626	32	374.725	2.51226	32	379.15	2.1713	27	1173.62	77.7285	29	446.172	2.85661	29	527.827	4.53004	29	681.524	11.8934			1007.66	1.26	828.998	1.424	705.626	1.307	578.184	0.722	509.322	1.057	0.862	1508.85	0.523	437.633	0.528	420.643	3.251	634.544		0.5	15.3988
34	282.9	1.18284	33	362.35	2.33059	33	378.525	2.48259	33	355.15	2.13876	33	367.425	1.97603	28	1122.87	68.0751	30	437.775	2.69834	30	514.021	4.1838	30	704.886	13.1588			1005.81	1.253	827.617	1.421	704.974	1.309	577.122	0.72	508.399	1.057	0.865	1506.71	0.524	436.412	0.529	419.981	3.347	632.842		0.6	14.3712
35	278.4	1.12729	34	307.3	1.42157	34	338.35	1.77305	34	337.125	1.82936	34	350.875	1.72085	29	1088.45	62.0043	31	396.882	2.01062	31	502.23	3.90243	31	659.086	10.7569			1003.98	1.253	826.094	1.42	704.338	1.311	576.06	0.722	507.462	1.057	0.867	1504.57	0.531	435.295	0.552	419.316	3.441	631.135		0.7	12.8839
36	274.15	1.07645	35	290.575	1.20187	35	311.85	1.38822	35	316.325	1.51122	35	338.375	1.54341	30	1021.19	51.2062	32	384.425	1.82717	32	501.651	3.88896	32	653.395	10.4807			1002.13	1.248	824.571	1.419	703.686	1.312	575.012	0.722	506.539	1.057	0.872	1502.44	0.541	434.07	0.583	418.699	3.55	629.581		0.8	11.554
37	271.5	1.04553	36	286.3	1.1496	36	302.325	1.26486	36	301.725	1.31147	36	322.75	1.33932	31	964.14	43.0945	33	369.329	1.62027	33	470.166	3.20172	33	636.607	9.69337			1000.45	1.247	823.066	1.419	703.049	1.315	573.95	0.723	505.679	1.058	0.87	1500.49	0.55	432.843	0.609	418.037	3.646	627.874		0.9	10.0935
38	272.2	1.05364	37	282.05	1.09916	37	297	1.1992	37	293.3	1.20465	37	317.475	1.27472	32	875.231	32.2381	34	344.255	1.31215	34	419.065	2.2671	34	595.614	7.93883			998.616	1.245	821.56	1.421	702.398	1.313	572.991	0.723	504.756	1.058	0.882	1498.35	0.56	431.729	0.625	417.375	3.736	626.172		1	9.6572
42	266.1	0.98438	38	279.725	1.0722	38	291.25	1.13089	38	288	1.14052	38	309.475	1.18077	33	471.091	5.02708	35	351.603	1.39799	35	356.274	1.39309	35	524.23	5.41287			996.784	1.247	820.038	1.422	701.746	1.314	571.944	0.722	503.832	1.058	0.891	1496.21	0.569	430.497	0.645	416.713	3.832	624.47
46	268.95	1.01635	42	277.5	1.04682	42	285.7	1.06746	42	281.667	1.06692	42	300.233	1.07811	34	341.166	1.90941	36	341.29	1.27854	36	354.828	1.37619	36	457.324	3.59363			994.952	1.248	818.532	1.423	701.109	1.315	570.897	0.722	502.908	1.059	0.898	1494.07	0.573	429.27	0.674	416.099	3.946	622.916
50	267.5	1	46	272.05	0.98634	46	284.95	1.05908	46	275.8	1.00163	46	297.4	1.04788	35	293.389	1.21432	37	334.631	1.20516	37	346.956	1.28663	37	426.866	2.92238			993.138	1.251	817.027	1.424	700.457	1.313	569.835	0.722	501.985	1.059	0.907	1492.12	0.575	428.045	0.693	415.434	4.052	621.214
			50	273.3	1	50	279.55	1	50	275.65	1	50	292.8	1	36	285.791	1.12239	38	334.902	1.20809	38	341.883	1.23101	38	414.641	2.67841			991.306	1.255	815.54	1.425	699.881	1.312	568.802	0.722	501.061	1.06	0.917	1489.98	0.58	426.931	0.713	414.772	4.158	619.507
															37	276.837	1.02017	39	337.745	1.23912	39	339.63	1.20683	39	394.195	2.30141			989.493	1.249	814.176	1.425	699.245	1.314	567.755	0.724	500.138	1.061	0.924	1487.83	0.573	425.703	0.748	414.108	4.267	617.953
															38	277.299	1.02529	40	323.321	1.08705	40	335.31	1.16136	40	390.378	2.23521			987.679	1.258	812.671	1.427	698.593	1.31	566.708	0.724	499.227	1.061	0.935	1485.68	0.572	424.476	0.775	413.49	4.384	616.247
															39	282.068	1.0791	41	325.152	1.10562	41	336.226	1.1709	41	376.394	2.0035			986.032	1.259	811.183	1.428	697.957	1.311	565.675	0.724	498.316	1.062	0.944	1483.74	0.571	423.248	0.799	412.829	4.506	614.549
															40	281.935	1.07758	42	320.002	1.05391	42	333.117	1.13872	42	356.277	1.69912			984.219	1.252	809.696	1.429	697.32	1.311	564.628	0.724	497.482	1.064	0.945	1481.61	0.584	422.137	0.834	412.167	4.619	612.842
															41	279.559	1.05056	44	315.517	1.01021	44	328.941	1.09643	44	335.036	1.41298			982.406	1.263	808.208	1.431	696.683	1.31	563.595	0.723	496.571	1.064	0.944	1479.46	0.596	420.913	0.854	411.505	4.766	611.293
															42	277.625	1.02891	46	318.077	1.03501	46	323.334	1.04131	46	313.928	1.16238			980.611	1.268	806.739	1.434	696.047	1.309	562.651	0.724	495.648	1.064	0.956	1477.32	0.604	419.682	0.881	410.885	4.871	609.581
															44	279.95	1.05497	48	310.255	0.96051	48	326.07	1.06798	48	301.241	1.02708			978.816	1.27	805.251	1.435	695.395	1.309	561.619	0.724	494.75	1.063	0.966	1475.38	0.611	418.46	0.91	410.226	5.026	607.874
															46	278.361	1.03712	50	314.454	1.00004	50	319.094	1.00089	50	298.57	1			977.021	1.269	803.905	1.439	694.819	1.312	560.586	0.725	493.839	1.062	0.975	1473.23	0.62	417.34	0.938	409.561	5.119	606.172
															48	272.152	0.96925												975.226	1.265	802.435	1.442	694.182	1.311	559.568	0.725	492.928	1.06	0.979	1471.09	0.629	416.115	0.967	408.899	5.274	604.628
															50	275.042	1.00046												973.431	1.268	800.966	1.443	693.546	1.311	558.536	0.726	492.03	1.059	0.99	1468.95	0.634	414.891	1.002	408.282	5.402	602.921
																													971.636	1.274	799.496	1.445	692.909	1.312	557.518	0.726	491.12	1.059	1.004	1467	0.64	413.66	1.034	407.623	5.549	601.214
																													970.026	1.277	798.026	1.447	692.272	1.312	556.485	0.726	490.311	1.059	1.017	1464.86	0.65	412.546	1.063	406.958	5.697	599.512
																													968.231	1.281	796.556	1.448	691.636	1.311	555.468	0.727	489.401	1.059	1.026	1462.71	0.657	411.324	1.092	406.294	5.841	597.953
																													966.455	1.284	795.104	1.448	691.014	1.312	554.538	0.727	488.503	1.06	1.032	1460.58	0.661	410.097	1.126	405.679	5.975	596.256
																													964.697	1.289	793.634	1.447	690.378	1.311	553.52	0.727	487.617	1.06	1.04	1458.63	0.668	408.979	1.16	405.012	6.109	594.549
																													962.92	1.293	792.182	1.445	689.741	1.311	552.517	0.727	486.72	1.06	1.044	1456.48	0.676	407.752	1.212	404.353	6.254	592.837
																													961.162	1.296	790.854	1.445	689.165	1.311	551.5	0.729	485.822	1.061	1.054	1454.34	0.678	406.524	1.235	403.736	6.397	591.288
																													959.386	1.3	789.402	1.446	688.529	1.311	550.482	0.73	484.936	1.061	1.064	1452.2	0.693	405.299	1.268	403.074	6.558	589.586
																													957.628	1.303	787.968	1.448	687.907	1.313	549.479	0.73	484.038	1.062	1.068	1450.25	0.727	404.189	1.301	402.412	6.722	587.874
																													956.037	1.308	786.516	1.449	687.27	1.313	548.461	0.729	483.23	1.062	1.083	1448.12	0.714	402.957	1.347	401.747	6.874	586.33
																													954.279	1.317	785.064	1.449	686.634	1.318	547.458	0.728	482.345	1.063	1.093	1445.97	0.725	401.73	1.373	401.13	7.015	584.623
																													952.521	1.321	783.629	1.447	686.012	1.316	546.455	0.729	481.46	1.063	1.098	1444.03	0.727	400.502	1.412	400.471	7.169	582.921
																													950.781	1.322	782.195	1.449	685.376	1.315	545.54	0.726	480.588	1.064	1.105	1441.88	0.735	399.384	1.448	399.806	7.325	581.219
																													949.023	1.326	780.76	1.452	684.754	1.315	544.537	0.724	479.703	1.064	1.114	1439.75	0.74	398.163	1.491	399.144	7.481	579.665
																													947.284	1.33	779.45	1.453	684.193	1.317	543.534	0.723	478.817	1.065	1.124	1437.6	0.742	396.936	1.525	398.527	7.626	577.953
																													945.545	1.334	778.016	1.453	683.557	1.319	542.546	0.724	477.945	1.065	1.137	1435.66	0.729	395.708	1.57	397.865	7.794	576.251
																													943.824	1.342	776.599	1.451	682.935	1.322	541.543	0.726	477.06	1.065	1.154	1433.51	0.726	394.594	1.619	397.201	7.909	574.544
																													942.251	1.349	775.165	1.451	682.299	1.324	540.555	0.726	476.188	1.065	1.161	1431.37	0.732	393.369	1.662	396.539	8.094	573
																													940.511	1.359	773.748	1.452	681.677	1.325	539.566	0.727	475.392	1.065	1.172	1429.23	0.727	392.138	1.697	395.922	8.217	571.293
																													938.79	1.366	772.331	1.455	681.056	1.324	538.578	0.729	474.52	1.065	1.182	1427.28	0.731	390.914	1.739	395.26	8.405	569.586
																													937.069	1.374	770.915	1.458	680.434	1.323	537.678	0.729	473.648	1.066	1.185	1425.13	0.739	389.8	1.774	394.598	8.554	567.879
																													935.349	1.382	769.498	1.462	679.813	1.321	536.69	0.729	472.776	1.066	1.201	1422.99	0.736	388.572	1.821	393.936	8.724	566.33
																													933.628	1.391	768.205	1.467	679.237	1.32	535.702	0.731	471.916	1.066	1.209	1420.85	0.729	387.347	1.873	393.319	8.853	564.623
																													931.925	1.4	766.806	1.473	678.616	1.319	534.713	0.732	471.044	1.065	1.218	1418.92	0.729	386.12	1.917	392.657	9.022	562.921
																													930.204	1.411	765.39	1.477	677.994	1.32	533.74	0.732	470.184	1.065	1.232	1416.77	0.721	385.002	1.96	391.992	9.199	561.214
																													928.65	1.426	763.991	1.482	677.373	1.32	532.751	0.733	469.389	1.065	1.246	1414.63	0.72	383.778	2.002	391.33	9.409	559.665
																													926.948	1.438	762.592	1.488	676.751	1.32	531.778	0.733	468.542	1.065	1.248	1412.49	0.721	382.55	2.065	390.716	9.532	557.958
																													925.245	1.452	761.193	1.492	676.13	1.32	530.804	0.732	467.67	1.066	1.259	1410.55	0.721	381.436	2.108	390.051	9.699	556.256
																													923.543	1.466	759.794	1.498	675.508	1.32	529.919	0.732	466.823	1.067	1.276	1408.39	0.716	380.215	2.161	389.389	9.839	554.544
																													921.859	1.48	758.395	1.502	674.887	1.321	528.946	0.732	465.964	1.068	1.294	1406.25	0.716	378.98	2.197	388.727	10.014	553
																													920.156	1.497	756.996	1.509	674.281	1.322	527.987	0.731	465.104	1.069	1.317	1404.31	0.707	377.756	2.252	388.11	10.154	551.293
																													918.472	1.513	755.739	1.516	673.705	1.322	527.013	0.73	464.258	1.07	1.339	1402.17	0.706	376.642	2.302	387.446	10.302	549.586
																													916.789	1.53	754.357	1.522	673.083	1.323	526.04	0.731	463.398	1.071	1.349	1400.02	0.71	375.411	2.364	386.787	10.446	548.037
																													915.105	1.549	752.976	1.53	672.477	1.323	525.081	0.732	462.552	1.071	1.351	1397.89	0.709	374.19	2.41	386.122	10.598	546.33
																													913.587	1.567	751.595	1.537	671.855	1.323	524.108	0.734	461.782	1.071	1.364	1395.95	0.706	372.962	2.459	385.505	10.716	544.628
																													911.903	1.589	750.214	1.544	671.249	1.323	523.149	0.737	460.935	1.071	1.386	1393.79	0.709	371.848	2.509	384.843	10.874	542.921
																													910.219	1.61	748.832	1.553	670.628	1.323	522.19	0.737	460.089	1.071	1.396	1391.66	0.711	370.62	2.566	384.181	11.002	541.372
																													908.554	1.633	747.469	1.562	670.021	1.322	521.32	0.736	459.242	1.071	1.404	1389.52	0.709	369.395	2.615	383.516	11.155	539.665
																													906.889	1.659	746.087	1.57	669.46	1.322	520.361	0.737	458.395	1.072	1.414	1387.56	0.709	368.168	2.677	382.902	11.269	537.963
																													905.223	1.681	744.848	1.579	668.839	1.322	519.402	0.737	457.562	1.073	1.431	1385.42	0.713	367.054	2.72	382.237	11.404	536.256
																													903.558	1.708	743.467	1.59	668.233	1.323	518.458	0.74	456.715	1.073	1.445	1383.28	0.709	365.826	2.784	381.575	11.549	534.707
																													901.911	1.735	742.121	1.599	667.611	1.324	517.499	0.742	455.881	1.071	1.454	1381.13	0.711	364.598	2.84	380.911	11.684	533
																													900.412	1.761	740.757	1.609	667.005	1.325	516.555	0.743	455.034	1.071	1.469	1379.19	0.721	363.374	2.901	380.296	11.826	531.298
																													898.747	1.793	739.394	1.619	666.383	1.326	515.611	0.741	454.29	1.073	1.472	1377.06	0.729	362.263	2.958	379.634	11.97	529.595
																													897.1	1.822	738.048	1.63	665.777	1.326	514.741	0.741	453.444	1.074	1.485	1374.92	0.746	361.032	3.025	378.97	12.111	528.042
																													895.471	1.856	736.684	1.645	665.171	1.327	513.797	0.742	452.623	1.075	1.499	1372.97	0.761	359.804	3.068	378.355	12.248	526.335
																													893.824	1.893	735.321	1.656	664.61	1.328	512.853	0.742	451.789	1.075	1.513	1370.82	0.779	358.58	3.133	377.694	12.364	524.628
																													892.177	1.924	733.975	1.668	664.004	1.329	511.923	0.741	450.955	1.075	1.524	1368.68	0.798	357.459	3.192	377.029	12.495	522.921
																													890.531	1.964	732.629	1.683	663.397	1.33	510.979	0.746	450.134	1.076	1.542	1366.54	0.827	356.234	3.257	376.367	12.63	521.372
																													888.902	1.996	731.283	1.698	662.791	1.331	510.035	0.747	449.3	1.077	1.552	1364.59	0.866	355.01	3.32	375.75	12.739	519.67
																													887.422	2.036	730.061	1.711	662.185	1.332	509.106	0.756	448.556	1.078	1.574	1362.45	0.896	353.782	3.385	375.085	12.89	517.963
																													885.793	2.079	728.733	1.726	661.579	1.33	508.162	0.75	447.735	1.078	1.588	1360.3	0.927	352.668	3.443	374.426	13.009	516.414
																													884.165	2.116	727.388	1.741	660.972	1.329	507.321	0.751	446.914	1.078	1.6	1358.16	0.968	351.44	3.518	373.761	13.149	514.707
																													882.537	2.16	726.059	1.759	660.411	1.328	506.392	0.747	446.093	1.079	1.624	1356.21	1.01	350.216	3.582	373.147	13.253	513
																													880.927	2.203	724.731	1.776	659.805	1.329	505.463	0.744	445.272	1.081	1.649	1354.08	1.049	349.102	3.638	372.482	13.395	511.293
																													879.298	2.255	723.403	1.792	659.199	1.33	504.533	0.743	444.451	1.082	1.658	1351.94	1.104	347.874	3.709	371.823	13.503	509.744
																													877.707	2.306	722.057	1.813	658.608	1.33	503.604	0.743	443.643	1.084	1.669	1349.79	1.156	346.646	3.758	371.159	13.639	508.042
																													876.079	2.351	720.747	1.831	658.001	1.333	502.69	0.747	442.822	1.084	1.678	1347.86	1.199	345.422	3.836	370.541	13.743	506.33
																													874.487	2.406	719.543	1.854	657.395	1.335	501.76	0.75	442.014	1.086	1.692	1345.71	1.264	344.308	3.899	369.88	13.876	504.628
																													873.025	2.456	718.215	1.873	656.789	1.336	500.846	0.751	441.206	1.087	1.712	1343.56	1.326	343.08	3.971	369.215	13.991	503.084
																													871.415	2.514	716.904	1.896	656.182	1.336	500.005	0.75	440.398	1.088	1.724	1341.62	1.392	341.852	4.039	368.553	14.115	501.377
																													869.824	2.571	715.594	1.92	655.637	1.336	499.09	0.747	439.654	1.089	1.738	1339.48	1.468	340.624	4.105	367.936	14.219	499.67
																													868.214	2.624	714.283	1.943	655.046	1.338	498.161	0.748	438.845	1.089	1.756	1337.33	1.543	339.51	4.179	367.274	14.348	497.963
																													866.641	2.69	712.955	1.97	654.439	1.339	497.261	0.75	438.037	1.09	1.774	1335.2	1.616	338.286	4.256	366.612	14.461	496.414
																													865.031	2.751	711.645	1.998	653.833	1.34	496.347	0.75	437.242	1.092	1.792	1333.24	1.705	337.058	4.322	365.947	14.582	494.707
																													863.458	2.818	710.352	2.021	653.242	1.34	495.432	0.752	436.434	1.092	1.804	1331.09	1.773	335.83	4.383	365.33	14.703	493.005
																													861.867	2.887	709.166	2.051	652.636	1.341	494.532	0.754	435.638	1.093	1.823	1328.97	1.868	334.716	4.455	364.671	14.82	491.451
																													860.424	2.949	707.855	2.079	652.044	1.342	493.706	0.753	434.843	1.094	1.839	1326.81	1.963	333.488	4.53	364.004	14.938	489.749
																													858.851	3.024	706.562	2.113	651.438	1.343	492.792	0.752	434.035	1.095	1.856	1324.87	2.065	332.264	4.593	363.389	15.042	488.047
																													857.278	3.092	705.27	2.143	650.847	1.342	491.892	0.753	433.317	1.095	1.871	1322.73	2.154	331.15	4.673	362.727	15.156	486.34
																													855.705	3.173	703.977	2.172	650.301	1.343	490.992	0.755	432.521	1.095	1.889	1320.59	2.269	329.922	4.745	362.068	15.285	484.791
																													854.132	3.242	702.684	2.208	649.71	1.345	490.092	0.755	431.726	1.097	1.902	1318.44	2.364	328.694	4.812	361.401	15.39	483.084
																													852.559	3.328	701.392	2.239	649.119	1.345	489.193	0.754	430.931	1.099	1.923	1316.5	2.481	327.47	4.883	360.789	15.499	481.377
																													851.005	3.411	700.099	2.275	648.513	1.346	488.293	0.756	430.148	1.099	1.935	1314.35	2.6	326.352	4.966	360.125	15.585	479.674
																													849.432	3.487	698.824	2.314	647.922	1.346	487.393	0.756	429.353	1.099	1.956	1312.22	2.711	325.125	5.04	359.46	15.71	478.126
																													848.026	3.578	697.655	2.347	647.331	1.346	486.493	0.758	428.57	1.1	1.968	1310.28	2.837	323.9	5.11	358.798	15.822	476.419
																													846.471	3.661	696.38	2.387	646.739	1.35	485.608	0.757	427.788	1.1	1.989	1308.13	2.962	322.669	5.197	358.181	15.936	474.712
																													844.917	3.756	695.105	2.424	646.148	1.35	484.708	0.756	426.992	1.101	2.009	1305.98	3.09	321.558	5.288	357.519	16.04	473.014
																													843.363	3.851	693.706	2.467	645.603	1.35	483.912	0.759	426.287	1.102	2.031	1303.85	3.23	320.334	5.357	356.854	16.143	471.451
																													841.808	3.938	692.431	2.512	645.011	1.35	483.012	0.761	425.504	1.104	2.052	1301.9	3.354	319.103	5.432	356.193	16.245	469.753
																													840.272	4.037	691.28	2.558	644.42	1.35	482.127	0.762	424.722	1.106	2.078	1299.75	3.498	317.878	5.5	355.575	16.347	468.051
																													838.718	4.127	690.005	2.599	643.829	1.351	481.242	0.763	423.939	1.109	2.096	1297.61	3.619	316.764	5.581	354.916	16.452	466.34
																													837.182	4.232	688.748	2.648	643.238	1.353	480.372	0.763	423.157	1.112	2.116	1295.47	3.772	315.533	5.656	354.252	16.552	464.791
																													835.794	4.333	687.473	2.695	642.647	1.354	479.487	0.759	422.387	1.113	2.136	1293.53	3.91	314.312	5.742	353.59	16.652	463.084
																													834.258	4.425	686.216	2.745	642.056	1.356	478.602	0.763	421.617	1.113	2.156	1291.37	4.073	313.084	5.822	352.975	16.765	461.381
																													832.722	4.538	684.958	2.799	641.465	1.358	477.731	0.765	420.912	1.114	2.175	1289.25	4.224	311.97	5.886	352.311	16.869	459.833
																													831.205	4.637	683.701	2.846	640.889	1.359	476.846	0.765	420.129	1.115	2.199	1287.1	4.375	310.742	5.984	351.649	16.948	458.121
																													829.669	4.752	682.444	2.901	640.358	1.356	476.05	0.768	419.36	1.116	2.22	1285.15	4.529	309.518	6.067	350.984	17.046	456.423
																													828.152	4.867	681.186	2.962	639.767	1.354	475.179	0.772	418.59	1.117	2.247	1283.01	4.68	308.404	6.156	350.367	17.134	454.716
																													826.634	4.97	679.947	3.013	639.176	1.353	474.309	0.773	417.833	1.117	2.275	1280.87	4.851	307.176	6.235	349.705	17.24	453.167
																													825.247	5.09	678.707	3.074	638.585	1.354	473.439	0.775	417.064	1.119	2.289	1278.93	4.997	305.948	6.322	349.043	17.329	451.456
																													823.729	5.195	677.45	3.134	638.009	1.354	472.569	0.777	416.294	1.121	2.312	1276.78	5.16	304.72	6.401	348.423	17.439	449.753
																													822.23	5.316	676.317	3.191	637.418	1.355	471.698	0.78	415.537	1.122	2.338	1274.63	5.345	303.606	6.5	347.764	17.519	448.047
																													820.713	5.441	674.971	3.26	636.826	1.354	470.843	0.78	414.767	1.124	2.365	1272.49	5.515	302.382	6.576	347.105	17.622	446.502
																													819.214	5.549	673.731	3.328	636.311	1.358	470.046	0.785	414.01	1.126	2.39	1270.55	5.665	301.154	6.663	346.438	17.692	444.795
																													817.715	5.677	672.492	3.389	635.72	1.363	469.191	0.784	413.318	1.128	2.415	1268.4	5.857	299.93	6.74	345.82	17.798	443.084
																													816.198	5.785	671.252	3.456	635.144	1.361	468.335	0.786	412.561	1.13	2.44	1266.27	6.004	298.812	6.825	345.161	17.884	441.381
																													814.699	5.903	670.136	3.53	634.553	1.362	467.465	0.789	411.804	1.131	2.464	1264.13	6.199	297.585	6.9	344.497	17.97	439.828
																													813.348	6.014	668.915	3.595	633.977	1.36	466.609	0.791	411.047	1.133	2.484	1262.18	6.367	296.36	7	343.832	18.035	438.126
																													811.849	6.145	667.675	3.673	633.401	1.357	465.754	0.794	410.29	1.136	2.514	1260.03	6.563	295.132	7.085	343.218	18.125	436.423
																													810.369	6.283	666.453	3.74	632.81	1.358	464.898	0.796	409.534	1.138	2.537	1257.9	6.722	294.018	7.186	342.556	18.22	434.716
																													808.87	6.398	665.231	3.822	632.234	1.358	464.043	0.798	408.789	1.142	2.573	1255.76	6.911	292.79	7.267	341.891	18.304	433.163
																													807.39	6.528	664.009	3.902	631.658	1.358	463.187	0.802	408.11	1.145	2.597	1253.8	7.059	291.566	7.376	341.232	18.396	431.46
																													805.909	6.643	662.788	3.973	631.127	1.36	462.42	0.804	407.353	1.149	2.626	1251.66	7.261	290.338	7.446	340.615	18.482	429.758
																													804.429	6.779	661.583	4.057	630.536	1.362	461.565	0.804	406.609	1.152	2.648	1249.52	7.415	289.224	7.547	339.95	18.556	428.047
																													803.097	6.914	660.361	4.145	629.975	1.363	460.724	0.807	405.865	1.155	2.688	1247.39	7.612	287.996	7.624	339.288	18.634	426.502
																													801.616	7.035	659.157	4.221	629.384	1.365	459.883	0.811	405.121	1.157	2.72	1245.44	7.776	286.772	7.714	338.626	18.716	424.795
																													800.154	7.167	657.935	4.309	628.808	1.367	459.042	0.814	404.377	1.16	2.751	1243.3	7.97	285.544	7.793	338.009	18.799	423.088
																													798.674	7.283	656.731	4.4	628.232	1.368	458.201	0.813	403.633	1.162	2.775	1241.16	8.12	284.427	7.881	337.35	18.867	421.54
																													797.212	7.42	655.527	4.481	627.671	1.369	457.346	0.815	402.889	1.166	2.811	1239.21	8.303	283.202	7.961	336.686	18.966	419.837
																													795.75	7.556	654.323	4.577	627.08	1.374	456.52	0.818	402.157	1.168	2.84	1237.07	8.485	281.975	8.057	336.021	19.038	418.13
																													794.289	7.673	653.119	4.676	626.504	1.377	455.753	0.821	401.413	1.172	2.872	1234.92	8.657	280.86	8.14	335.407	19.108	416.423
																													792.827	7.806	652.039	4.758	625.989	1.379	454.912	0.825	400.682	1.174	2.903	1232.78	8.84	279.636	8.222	334.742	19.182	414.874
																													791.513	7.927	650.834	4.858	625.413	1.379	454.086	0.829	399.938	1.177	2.944	1230.82	9.003	278.408	8.311	334.077	19.27	413.167
																													790.051	8.065	649.648	4.949	624.837	1.38	453.245	0.833	399.271	1.181	2.978	1228.68	9.161	277.18	8.426	333.463	19.345	411.46
																													788.608	8.185	648.461	5.05	624.261	1.38	452.419	0.837	398.54	1.185	3.013	1226.56	9.348	276.063	8.522	332.801	19.412	409.758
																													787.146	8.32	647.257	5.155	623.7	1.379	451.593	0.842	397.809	1.189	3.045	1224.41	9.516	274.839	8.596	332.136	19.476	408.205
																													785.721	8.458	646.071	5.249	623.124	1.378	450.767	0.846	397.09	1.193	3.083	1222.46	9.72	273.614	8.687	331.474	19.562	406.498
																													784.278	8.579	644.884	5.356	622.548	1.376	450.015	0.853	396.359	1.197	3.113	1220.32	9.857	272.386	8.764	330.86	19.63	404.8
																													782.834	8.717	643.698	5.448	621.987	1.375	449.189	0.86	395.628	1.202	3.148	1218.18	10.038	271.272	8.861	330.195	19.702	403.093
																													781.391	8.841	642.529	5.56	621.457	1.376	448.363	0.864	394.897	1.205	3.18	1216.23	10.174	270.041	8.942	329.531	19.761	401.54
																													780.096	8.976	641.449	5.671	620.896	1.379	447.537	0.869	394.243	1.21	3.224	1214.09	10.359	268.817	9.03	328.872	19.832	399.837
																													778.671	9.114	640.28	5.772	620.32	1.385	446.711	0.873	393.524	1.215	3.253	1211.95	10.528	267.592	9.108	328.254	19.916	398.13
																													777.227	9.234	639.094	5.887	619.759	1.386	445.899	0.877	392.793	1.219	3.29	1209.8	10.716	266.475	9.207	327.593	19.992	396.428
																													775.802	9.37	637.925	5.985	619.183	1.386	445.073	0.884	392.075	1.223	3.321	1207.86	10.858	265.25	9.308	326.928	20.054	394.879
																													774.378	9.488	636.756	6.1	618.622	1.388	444.262	0.889	391.356	1.228	3.36	1205.71	11.008	264.023	9.397	326.266	20.128	393.172
																													772.971	9.623	635.587	6.216	618.046	1.39	443.51	0.894	390.638	1.231	3.401	1203.58	11.201	262.795	9.483	325.649	20.196	391.465
																													771.546	9.755	634.419	6.321	617.485	1.392	442.698	0.899	389.92	1.236	3.447	1201.44	11.365	261.681	9.581	324.987	20.253	389.758
																													770.122	9.872	633.268	6.441	616.97	1.393	441.887	0.905	389.201	1.241	3.484	1199.49	11.505	260.456	9.66	324.322	20.321	388.209
																													768.845	10.006	632.205	6.545	616.409	1.396	441.076	0.911	388.496	1.247	3.528	1197.34	11.671	259.229	9.749	323.66	20.378	386.507
																													767.438	10.122	631.036	6.663	615.848	1.393	440.265	0.921	387.841	1.252	3.567	1195.21	11.821	258.111	9.829	323.046	20.447	384.795
																													765.903	10.259	629.885	6.782	615.272	1.391	439.468	0.925	387.136	1.26	3.603	1193.06	11.987	256.887	9.919	322.381	20.504	383.247
																													764.626	10.394	628.734	6.891	614.712	1.395	438.657	0.93	386.417	1.267	3.649	1191.11	12.138	255.659	10.01	321.719	20.572	381.544
																													763.219	10.527	627.583	7.016	614.151	1.396	437.845	0.936	385.712	1.274	3.693	1188.97	12.274	254.434	10.087	321.058	20.641	379.837
																													761.813	10.643	626.432	7.137	613.59	1.4	437.123	0.943	385.006	1.281	3.729	1186.83	12.435	253.32	10.183	320.44	20.706	378.135
																													760.425	10.776	625.281	7.244	613.014	1.402	436.326	0.952	384.301	1.288	3.777	1184.68	12.583	252.093	10.28	319.776	20.764	376.581
																													759.019	10.89	624.13	7.364	612.514	1.403	435.515	0.963	383.595	1.296	3.813	1182.74	12.747	250.865	10.358	319.117	20.835	374.874
																													757.631	11.018	622.979	7.471	611.953	1.407	434.718	0.973	382.954	1.304	3.867	1180.6	12.907	249.637	10.453	318.5	20.882	373.177
																													756.243	11.151	621.846	7.597	611.392	1.408	433.922	0.984	382.248	1.311	3.91	1178.46	13.058	248.523	10.538	317.838	20.949	371.47
																													754.855	11.268	620.801	7.708	610.831	1.411	433.125	0.994	381.543	1.32	3.961	1176.52	13.175	247.299	10.632	317.176	21.004	369.916
																													753.468	11.397	619.668	7.834	610.27	1.412	432.329	1.004	380.85	1.328	3.999	1174.37	13.352	246.071	10.708	316.511	21.077	368.209
																													752.08	11.524	618.517	7.942	609.71	1.414	431.532	1.012	380.145	1.336	4.042	1172.23	13.473	244.843	10.8	315.894	21.129	366.507
																													750.71	11.635	617.383	8.068	609.149	1.418	430.75	1.022	379.452	1.345	4.087	1170.09	13.633	243.729	10.867	315.235	21.198	364.805
																													749.323	11.764	616.356	8.194	608.588	1.42	430.028	1.033	378.759	1.355	4.139	1168.15	13.762	242.504	10.965	314.567	21.25	363.251
																													747.953	11.89	615.223	8.306	608.088	1.423	429.246	1.046	378.054	1.365	4.183	1165.99	13.918	241.277	11.041	313.905	21.313	361.549
																													746.584	12	614.107	8.435	607.527	1.425	428.449	1.059	377.425	1.375	4.238	1163.87	14.038	240.049	11.126	313.291	21.375	359.837
																													745.326	12.122	612.974	8.545	606.966	1.428	427.667	1.072	376.732	1.386	4.286	1161.72	14.195	238.935	11.219	312.629	21.437	358.13
																													743.975	12.229	611.858	8.672	606.42	1.431	426.886	1.085	376.052	1.395	4.338	1159.76	14.316	237.71	11.303	311.965	21.489	356.581
																													742.605	12.352	610.725	8.797	605.86	1.43	426.089	1.099	375.36	1.407	4.389	1157.63	14.493	236.483	11.393	311.305	21.545	354.879
																													741.236	12.46	609.609	8.909	605.299	1.431	425.307	1.111	374.667	1.42	4.447	1155.49	14.612	235.365	11.47	310.686	21.605	353.177
																													739.885	12.583	608.494	9.038	604.753	1.434	424.599	1.126	373.974	1.431	4.494	1153.54	14.764	234.137	11.554	310.024	21.662	351.474
																													738.516	12.707	607.378	9.164	604.192	1.437	423.832	1.141	373.294	1.445	4.545	1151.4	14.894	232.913	11.642	309.362	21.719	349.916
																													737.165	12.812	606.263	9.275	603.647	1.44	423.05	1.156	372.666	1.457	4.602	1149.25	15.025	231.685	11.731	308.697	21.778	348.219
																													735.814	12.932	605.147	9.398	603.131	1.442	422.269	1.172	371.986	1.471	4.663	1147.11	15.143	230.571	11.804	308.083	21.831	346.512
																													734.574	13.037	604.031	9.522	602.586	1.446	421.502	1.189	371.306	1.486	4.712	1145.17	15.308	229.347	11.9	307.418	21.884	344.953
																													733.353	13.139	602.933	9.631	602.04	1.449	420.72	1.207	370.626	1.499	4.762	1143.01	15.431	228.115	11.959	306.756	21.936	343.251
																													732.002	13.255	601.818	9.756	601.479	1.453	419.953	1.225	369.946	1.515	4.818	1140.88	15.584	226.891	12.043	306.091	21.994	341.553
																													730.67	13.368	600.702	9.885	600.933	1.456	419.186	1.241	369.266	1.53	4.878	1138.74	15.685	225.777	12.111	305.477	22.042	339.842
																													729.338	13.466	599.604	9.993	600.373	1.458	418.478	1.264	368.587	1.546	4.932	1136.81	15.827	224.553	12.188	304.815	22.104	338.298
																													727.987	13.579	598.506	10.116	599.827	1.46	417.711	1.278	367.907	1.565	4.994	1134.65	15.943	223.325	12.268	304.153	22.16	336.591
																													726.525	13.692	597.32	10.24	599.281	1.462	416.944	1.3	367.24	1.581	5.046	1132.52	16.08	222.097	12.35	303.489	22.208	334.879
																													725.193	13.802	596.222	10.364	598.781	1.466	416.177	1.323	366.624	1.6	5.104	1130.57	16.207	220.98	12.414	302.872	22.258	333.181
																													723.86	13.898	595.124	10.493	598.235	1.472	415.424	1.342	365.944	1.614	5.158	1128.42	16.335	219.758	12.501	302.21	22.311	331.628
																													722.657	14.009	594.026	10.601	597.675	1.476	414.657	1.363	365.277	1.638	5.228	1126.28	16.476	218.531	12.571	301.551	22.368	329.921
																													721.325	14.119	592.946	10.723	597.129	1.478	413.89	1.387	364.61	1.664	5.289	1124.14	16.578	217.303	12.654	300.886	22.413	328.219
																													720.011	14.215	591.848	10.845	596.583	1.482	413.138	1.415	363.943	1.68	5.349	1122.19	16.706	216.189	12.729	300.266	22.471	326.665
																													718.809	14.312	590.874	10.948	596.038	1.484	412.371	1.439	363.276	1.7	5.408	1120.05	16.829	214.961	12.812	299.607	22.506	324.963
																													717.365	14.432	589.882	11.053	595.492	1.491	411.619	1.454	362.609	1.717	5.477	1117.9	16.965	213.733	12.882	298.942	22.563	323.256
																													716.051	14.524	588.802	11.174	594.946	1.494	410.866	1.49	361.942	1.743	5.534	1115.77	17.069	212.509	12.964	298.277	22.608	321.544
																													714.867	14.615	587.704	11.297	594.446	1.497	410.173	1.516	361.275	1.77	5.595	1113.82	17.202	211.391	13.023	297.663	22.662	319.995
																													713.553	14.719	586.642	11.401	593.9	1.502	409.436	1.536	360.608	1.794	5.654	1111.68	17.299	210.167	13.106	297.001	22.706	318.293
																													712.239	14.808	585.561	11.518	593.355	1.507	408.683	1.569	360.005	1.819	5.722	1109.54	17.44	208.939	13.171	296.337	22.761	316.586
																													710.926	14.908	584.587	11.621	592.824	1.515	407.931	1.61	359.35	1.844	5.778	1107.59	17.533	207.711	13.255	295.722	22.808	314.884
																													709.612	15.012	583.614	11.721	592.279	1.518	407.179	1.65	358.632	1.868	5.845	1105.45	17.675	206.601	13.318	295.058	22.859	313.335
																													708.316	15.103	582.533	11.823	591.733	1.521	406.426	1.678	358.029	1.898	5.908	1103.31	17.775	205.37	13.392	294.398	22.906	311.628
																													707.132	15.204	581.471	11.941	591.187	1.523	405.689	1.707	357.375	1.927	5.979	1101.16	17.897	204.142	13.471	293.737	22.955	309.921
																													705.726	15.291	580.408	12.044	590.642	1.53	404.937	1.741	356.657	1.953	6.039	1099.22	18.003	202.917	13.544	293.117	22.999	308.219
																													704.431	15.39	579.434	12.155	590.111	1.529	404.199	1.779	356.002	1.985	6.11	1097.07	18.111	201.803	13.616	292.455	23.055	306.665
																													703.246	15.488	578.372	12.269	589.611	1.533	403.461	1.811	355.361	2.016	6.165	1094.92	18.223	200.575	13.683	291.793	23.098	304.963
																													701.969	15.57	577.309	12.367	589.08	1.54	402.709	1.851	354.694	2.048	6.236	1092.8	18.345	199.351	13.762	291.131	23.144	303.256
																													700.674	15.665	576.247	12.481	588.535	1.545	401.972	1.894	354.052	2.078	6.296	1090.84	18.457	198.123	13.83	290.511	23.188	301.549
																													699.397	15.762	575.184	12.58	587.989	1.546	401.234	1.945	353.398	2.11	6.36	1088.69	18.569	197.009	13.897	289.852	23.237	300
																													698.102	15.846	574.14	12.692	587.458	1.549	400.511	1.989	352.757	2.148	6.414	1086.56	18.672	195.781	13.958	289.187	23.275	298.298
																													696.936	15.927	573.183	12.791	586.913	1.554	399.774	2.028	352.103	2.18	6.475	1084.42	18.782	194.557	14.033	288.525	23.326	296.591
																													695.659	16.02	572.227	12.886	586.382	1.56	399.036	2.063	351.461	2.218	6.531	1082.47	18.877	193.44	14.092	287.908	23.38	295.042
																													694.512	16.102	571.271	12.979	585.837	1.568	398.299	2.096	350.82	2.257	6.592	1080.34	19.001	192.212	14.164	287.246	23.425	293.34
																													693.235	16.183	570.315	13.073	585.306	1.572	397.576	2.142	350.178	2.294	6.651	1078.19	19.105	190.991	14.229	286.582	23.46	291.628
																													691.958	16.276	569.27	13.181	584.806	1.58	396.912	2.188	349.524	2.337	6.717	1076.24	19.21	189.759	14.307	285.92	23.514	289.926
																													690.793	16.355	568.314	13.275	584.275	1.583	396.175	2.243	348.947	2.38	6.767	1074.12	19.311	188.649	14.375	285.303	23.559	288.381
																													689.423	16.443	567.269	13.37	583.745	1.587	395.452	2.291	348.306	2.414	6.834	1071.96	19.412	187.418	14.446	284.641	23.611	286.67
																													688.165	16.533	566.242	13.475	583.214	1.591	394.655	2.346	347.664	2.46	6.892	1069.82	19.511	186.19	14.517	283.979	23.651	284.967
																													686.888	16.622	565.197	13.58	582.669	1.596	393.933	2.393	347.023	2.508	6.95	1067.88	19.624	184.965	14.585	283.317	23.701	283.26
																													685.63	16.697	564.17	13.671	582.138	1.602	393.21	2.445	346.394	2.545	6.995	1065.73	19.718	183.851	14.648	282.7	23.741	281.707
																													684.372	16.782	563.125	13.773	581.608	1.609	392.561	2.491	345.701	2.595	7.049	1063.59	19.838	182.624	14.719	282.038	23.793	280.005
																													683.113	16.87	562.098	13.876	581.123	1.615	391.838	2.549	345.124	2.645	7.101	1061.45	19.926	181.396	14.778	281.373	23.836	278.302
																													681.855	16.956	561.053	13.979	580.577	1.62	391.115	2.602	344.483	2.691	7.162	1059.5	20.029	180.171	14.845	280.711	23.886	276.591
																													680.615	17.03	560.026	14.068	580.046	1.627	390.407	2.664	343.854	2.743	7.213	1057.35	20.137	179.054	14.901	280.097	23.927	275.042
																													679.357	17.117	558.999	14.168	579.516	1.635	389.684	2.727	343.226	2.797	7.269	1055.21	20.229	177.829	14.961	279.432	23.969	273.34
																													678.117	17.203	557.972	14.266	578.985	1.64	388.976	2.781	342.597	2.845	7.328	1053.08	20.335	176.605	15.023	278.768	24.012	271.637
																													676.877	17.277	556.945	14.353	578.455	1.647	388.253	2.842	341.969	2.899	7.387	1051.13	20.44	175.488	15.091	278.303	24.047	269.926
																													675.748	17.348	555.935	14.454	577.924	1.652	387.604	2.892	341.34	2.95	7.446	1048.99	20.542	174.26	15.147	277.791	24.092	268.377
																													674.509	17.431	554.908	14.554	577.394	1.654	386.896	2.962	340.711	3.002	7.517	1046.85	20.63	173.035	15.213	277.277	24.139	266.67
																													673.269	17.512	553.987	14.642	576.863	1.659	386.188	3.027	340.083	3.061	7.577	1044.9	20.736	171.808	15.278	276.765	24.184	264.967
																													672.029	17.591	552.96	14.728	576.394	1.666	385.48	3.087	339.467	3.113	7.656	1042.77	20.829	170.694	15.342	276.301	24.226	263.256
																													670.697	17.671	551.951	14.822	575.863	1.679	384.772	3.154	338.838	3.173	7.719	1040.62	20.949	169.469	15.41	275.789	24.268	261.712
																													669.457	17.75	550.942	14.919	575.332	1.68	384.064	3.226	338.274	3.232	7.798	1038.47	21.029	168.238	15.481	275.271	24.31	260.005
																													668.217	17.821	549.932	15.015	574.802	1.688	383.356	3.311	337.658	3.286	7.866	1036.53	21.151	167.01	15.535	274.762	24.358	258.302
																													666.996	17.9	548.923	15.098	574.287	1.694	382.663	3.364	337.03	3.35	7.943	1034.38	21.241	165.899	15.593	274.295	24.398	256.595
																													665.775	17.978	547.914	15.193	573.756	1.701	381.955	3.422	336.414	3.402	8.022	1032.25	21.331	164.672	15.649	273.78	24.445	255.047
																													664.553	18.047	546.904	15.286	573.226	1.712	381.247	3.53	335.798	3.466	8.112	1030.11	21.429	163.447	15.697	273.271	24.487	253.34
																													663.332	18.122	545.806	15.379	572.695	1.719	380.613	3.578	335.183	3.533	8.191	1028.16	21.547	162.219	15.758	272.757	24.523	251.637
																													662.111	18.189	544.815	15.46	572.18	1.725	379.919	3.647	334.567	3.592	8.277	1026.01	21.644	161.102	15.815	272.289	24.565	250.084
																													660.889	18.264	543.911	15.549	571.649	1.737	379.226	3.74	333.951	3.661	8.368	1023.88	21.75	159.881	15.881	271.777	24.61	248.377
																													659.798	18.329	542.814	15.64	571.134	1.739	378.533	3.809	333.335	3.722	8.463	1021.73	21.853	158.653	15.944	271.263	24.65	246.679
																													658.706	18.394	541.91	15.721	570.603	1.741	377.839	3.88	332.784	3.791	8.551	1019.78	21.948	157.425	16.006	270.751	24.695	244.967
																													657.596	18.464	540.919	15.81	570.073	1.751	377.146	3.947	332.181	3.861	8.655	1017.65	22.036	156.311	16.059	270.287	24.738	243.414
																													656.282	18.54	539.927	15.887	569.557	1.768	376.453	4.023	331.565	3.923	8.749	1015.5	22.146	155.087	16.122	269.772	24.78	241.712
																													655.079	18.61	538.935	15.975	569.042	1.779	375.76	4.11	330.962	3.995	8.853	1013.55	22.256	153.856	16.173	269.26	24.815	240.014
																													653.876	18.682	537.855	16.061	568.512	1.792	375.125	4.19	330.346	4.067	8.947	1011.41	22.369	152.631	16.233	268.748	24.864	238.302
																													652.673	18.755	536.952	16.137	567.996	1.801	374.447	4.275	329.743	4.133	9.046	1009.28	22.465	151.514	16.285	268.281	24.907	236.753
																													651.489	18.819	536.049	16.212	567.466	1.809	373.754	4.364	329.141	4.209	9.134	1007.13	22.566	150.286	16.346	267.766	24.957	235.047
																													650.286	18.889	535.075	16.298	566.95	1.819	373.075	4.443	328.538	4.276	9.241	1005.19	22.672	149.062	16.399	267.254	24.995	233.34
																													649.083	18.957	534.101	16.384	566.435	1.83	372.382	4.531	327.935	4.352	9.328	1003.04	22.782	147.834	16.454	266.743	25.038	231.637
																													647.899	19.016	533.109	16.456	565.92	1.841	371.703	4.607	327.383	4.42	9.438	1000.9	22.876	146.72	16.504	266.275	25.075	230.088
																													646.715	19.084	532.135	16.538	565.389	1.853	371.025	4.689	326.78	4.497	9.53	998.762	23.018	145.495	16.557	265.766	25.113	228.377
																													645.531	19.156	531.161	16.61	564.919	1.866	370.331	4.774	326.177	4.574	9.64	996.811	23.126	144.268	16.606	265.252	25.155	226.674
																													644.346	19.217	530.276	16.691	564.404	1.875	369.668	4.869	325.587	4.644	9.746	994.661	23.245	143.15	16.673	264.784	25.199	224.977
																													643.162	19.284	529.302	16.771	563.889	1.884	368.974	4.948	324.984	4.723	9.857	992.523	23.345	141.926	16.719	264.273	25.235	223.419
																													641.978	19.352	528.24	16.854	563.373	1.896	368.311	5.042	324.394	4.803	9.956	990.397	23.461	140.698	16.778	263.758	25.281	221.712
																													640.904	19.409	527.354	16.924	562.858	1.906	367.632	5.125	323.791	4.875	10.074	988.434	23.61	139.473	16.827	263.246	25.328	220.014
																													639.739	19.465	526.398	17.001	562.343	1.925	366.953	5.217	323.201	4.955	10.172	986.296	23.72	138.356	16.882	262.782	25.368	218.302
																													638.554	19.531	525.424	17.069	561.827	1.936	366.29	5.309	322.611	5.038	10.28	984.158	23.851	137.132	16.927	262.267	25.408	216.753
																													637.389	19.595	524.468	17.147	561.312	1.949	365.67	5.39	322.021	5.111	10.38	982.009	23.977	135.904	16.993	261.755	25.445	215.051
																													636.223	19.651	523.494	17.214	560.796	1.961	364.992	5.483	321.431	5.202	10.487	980.069	24.113	134.679	17.047	261.243	25.491	213.34
																													635.039	19.714	522.538	17.29	560.281	1.976	364.328	5.563	320.841	5.291	10.586	977.92	24.229	133.562	17.096	260.779	25.537	211.637
																													633.873	19.776	521.581	17.367	559.766	1.991	363.664	5.658	320.251	5.37	10.692	975.782	24.382	132.334	17.138	260.261	25.58	210.093
																													632.818	19.83	520.625	17.444	559.25	2.005	362.986	5.756	319.661	5.456	10.797	973.632	24.518	131.11	17.195	259.75	25.614	208.386
																													631.671	19.892	519.669	17.51	558.735	2.02	362.322	5.833	319.071	5.543	10.91	971.693	24.671	129.882	17.245	259.24	25.659	206.679
																													630.505	19.947	518.712	17.583	558.22	2.033	361.658	5.925	318.545	5.621	11.022	969.555	24.804	128.768	17.297	258.771	25.693	205.13
																													629.358	20.009	517.756	17.655	557.719	2.047	360.994	6.01	317.955	5.698	11.14	967.417	24.952	127.543	17.357	258.261	25.744	203.423
																													628.192	20.062	516.818	17.722	557.204	2.06	360.33	6.108	317.377	5.787	11.245	965.267	25.105	126.312	17.408	257.747	25.781	201.716
																													627.045	20.121	515.861	17.796	556.734	2.074	359.667	6.2	316.8	5.883	11.365	963.316	25.248	125.202	17.467	257.235	25.83	200.014
																													625.99	20.173	514.905	17.869	556.234	2.092	359.077	6.274	316.21	5.969	11.475	961.178	25.423	123.974	17.513	256.771	25.874	198.465
																													624.954	20.228	513.967	17.941	555.719	2.105	358.413	6.371	315.633	6.048	11.595	959.04	25.592	122.746	17.568	256.253	25.914	197.353
																													623.917	20.281	513.028	18.003	555.203	2.12	357.764	6.459	315.055	6.137	11.689	957.089	25.751	121.518	17.604	255.741	25.924	196.502
																													622.863	20.33	512.09	18.072	554.703	2.136	357.1	6.559	314.478	6.214	11.807	954.939	25.926	120.404	17.656	255.232	25.938	195.647
																													621.715	20.386	511.062	18.142	554.188	2.152	356.392	6.66	313.901	6.299	11.894	952.813	26.096	119.18	17.696	254.765	25.946	194.879
																													620.475	20.441	510.212	18.202	553.688	2.169	355.787	6.756	313.375	6.387	12.013	950.664	26.294	117.955	17.748	254.25	25.97	194.028
																													619.439	20.489	509.274	18.272	553.172	2.183	355.138	6.84	312.798	6.461	12.138	948.712	26.483	116.724	17.786	253.738	25.987	193.172
																													618.403	20.539	508.335	18.341	552.672	2.199	354.489	6.934	312.169	6.551	12.242	946.574	26.696	115.61	17.837	253.224	26.009	192.312
																													617.385	20.587	507.397	18.399	552.157	2.214	353.84	7.02	311.592	6.64	12.373	944.437	26.881	114.382	17.886	252.759	26.029	191.544
																													616.349	20.636	506.547	18.46	551.702	2.232	353.191	7.114	311.027	6.716	12.479	942.287	27.093	113.158	17.939	252.247	26.044	190.688
																													615.109	20.693	505.626	18.527	551.202	2.25	352.542	7.201	310.45	6.807	12.596	940.347	27.304	112.04	17.975	251.733	26.06	189.833
																													614.091	20.746	504.776	18.583	550.686	2.265	351.893	7.273	309.886	6.898	12.711	938.21	27.516	110.816	18.03	251.268	26.081	188.981
																													612.963	20.793	503.855	18.648	550.186	2.284	351.244	7.371	309.321	6.989	12.832	936.06	27.759	109.588	18.074	250.754	26.098	188.209
																													611.834	20.847	502.934	18.708	549.686	2.301	350.61	7.44	308.757	7.067	12.943	933.922	28.021	108.364	18.113	250.242	26.127	187.353
																													610.705	20.902	501.925	18.773	549.171	2.32	349.961	7.522	308.231	7.156	13.056	931.971	28.26	107.243	18.162	249.727	26.143	186.502
																													609.595	20.949	501.004	18.836	548.67	2.34	349.312	7.622	307.666	7.234	13.149	929.833	28.546	106.022	18.215	249.266	26.162	185.651
																													608.577	20.995	500.083	18.901	548.17	2.355	348.736	7.71	307.102	7.325	13.272	927.695	28.775	104.794	18.253	248.751	26.181	184.884
																													607.467	21.046	499.163	18.955	547.67	2.378	348.087	7.806	306.538	7.416	13.366	925.557	29.082	103.566	18.297	248.236	26.204	184.033
																													606.245	21.095	498.259	19.015	547.215	2.4	347.453	7.904	305.973	7.498	13.484	923.606	29.349	102.452	18.342	247.722	26.228	183.177
																													605.135	21.145	497.339	19.077	546.7	2.415	346.819	7.992	305.422	7.591	13.581	921.468	29.665	101.224	18.385	247.257	26.254	182.321
																													604.117	21.191	496.506	19.131	546.2	2.437	346.184	8.094	304.857	7.681	13.701	919.33	29.958	100	18.428	246.745	26.277	181.544
																													603.118	21.236	495.674	19.185	545.7	2.454	345.55	8.19	304.293	7.758	13.8	917.379	30.278	98.7722	18.477	246.233	26.303	180.693
																													602.008	21.286	494.771	19.239	545.215	2.475	344.916	8.275	303.741	7.847	13.925	915.241	30.548	97.6582	18.52	245.719	26.316	179.837
																													600.898	21.334	493.939	19.293	544.714	2.497	344.282	8.37	303.19	7.926	14.026	913.091	30.875	96.4304	18.565	245.254	26.34	179.06
																													599.806	21.379	493.124	19.344	544.169	2.519	343.647	8.452	302.676	8.017	14.13	910.942	31.171	95.2059	18.606	244.74	26.365	178.209
																													598.603	21.428	492.221	19.403	543.714	2.538	343.013	8.546	302.125	8.096	14.218	909.014	31.517	93.9815	18.657	244.228	26.381	177.353
																													597.604	21.475	491.318	19.461	543.214	2.56	342.453	8.641	301.56	8.185	14.329	906.853	31.869	92.8641	18.693	243.763	26.406	176.502
																													596.494	21.517	490.415	19.519	542.714	2.582	341.818	8.726	300.957	8.276	14.42	904.715	32.144	91.6363	18.735	243.246	26.432	175.73
																													595.402	21.563	489.511	19.571	542.213	2.606	341.184	8.822	300.406	8.362	14.532	902.577	32.432	90.4085	18.772	242.737	26.459	174.879
																													594.31	21.604	488.608	19.631	541.713	2.629	340.564	8.906	299.906	8.437	14.625	900.626	32.681	89.184	18.816	242.225	26.479	174.033
																													593.218	21.65	487.723	19.687	541.213	2.65	339.945	9	299.354	8.523	14.738	898.488	32.951	88.07	18.855	241.758	26.51	173.172
																													592.145	21.696	486.82	19.744	540.728	2.673	339.325	9.086	298.802	8.607	14.838	896.35	33.176	86.8422	18.9	241.246	26.529	172.4
																													591.053	21.735	485.934	19.793	540.228	2.697	338.691	9.157	298.264	8.682	14.952	894.399	33.402	85.6144	18.952	240.731	26.551	171.544
																													589.869	21.788	485.031	19.849	539.728	2.717	338.072	9.251	297.712	8.766	15.067	892.249	33.556	84.3866	18.99	240.217	26.576	170.688
																													588.796	21.829	484.146	19.896	539.243	2.742	337.511	9.335	297.173	8.84	15.193	890.123	33.702	83.2726	19.032	239.755	26.6	169.837
																													587.704	21.873	483.26	19.951	538.742	2.766	336.892	9.427	296.622	8.922	15.32	887.973	33.794	82.0481	19.07	239.24	26.617	169.06
																													586.52	21.916	482.375	20.006	538.303	2.785	336.272	9.521	296.083	9.007	15.446	886.022	33.904	80.8203	19.107	238.726	26.643	168.214
																													585.446	21.958	481.56	20.054	537.757	2.809	335.652	9.603	295.531	9.08	15.56	883.884	33.994	79.5925	19.154	238.217	26.661	167.353
																													584.281	22	480.764	20.101	537.302	2.835	335.033	9.697	294.992	9.163	15.683	881.746	34.087	78.4751	19.196	237.747	26.69	166.581
																													583.207	22.043	479.967	20.147	536.772	2.863	334.428	9.777	294.454	9.246	15.796	879.596	34.15	77.2473	19.23	237.235	26.705	165.73
																													582.134	22.088	479.152	20.193	536.272	2.884	333.809	9.868	293.915	9.318	15.917	877.669	34.172	76.1734	19.273	236.726	26.733	164.874
																													581.061	22.131	478.373	20.237	535.787	2.91	333.204	9.959	293.376	9.401	16.029	875.519	34.026	75.6181	19.306	236.208	26.755	164.023
																													580.006	22.166	477.488	20.284	535.302	2.934	332.584	10.037	292.837	9.492	16.16	873.369	33.847	75.0059	19.35	235.744	26.787	163.26
																													578.933	22.208	476.602	20.336	534.847	2.961	332.024	10.125	292.299	9.573	16.28	871.243	33.754	74.3903	19.389	235.232	26.81	162.4
																													577.878	22.245	475.734	20.388	534.362	2.988	331.419	10.212	291.76	9.667	16.418	869.28	33.688	73.7781	19.429	234.717	26.833	161.544
																													576.823	22.286	474.867	20.44	533.862	3.011	330.755	10.289	291.221	9.759	16.544	867.142	33.659	73.2227	19.466	234.205	26.852	160.693
																													575.75	22.325	473.981	20.483	533.377	3.04	330.209	10.366	290.695	9.836	16.701	865.004	33.642	72.6071	19.508	233.741	26.884	159.916
																													574.695	22.367	473.114	20.533	532.892	3.068	329.664	10.445	290.208	9.924	16.83	862.855	33.634	71.9916	19.549	233.226	26.902	159.065
																													573.64	22.404	472.246	20.576	532.407	3.094	329.103	10.533	289.669	10.01	16.982	860.915	33.64	71.3827	19.587	232.712	26.925	158.214
																													572.697	22.443	471.378	20.624	531.906	3.118	328.498	10.608	289.092	10.085	17.122	858.766	33.646	70.824	19.627	232.25	26.95	157.358
																													571.549	22.479	470.51	20.672	531.436	3.147	327.894	10.694	288.566	10.171	17.271	856.628	33.666	70.2084	19.673	231.736	26.975	156.581
																													570.587	22.518	469.731	20.716	530.936	3.175	327.304	10.783	288.04	10.258	17.399	854.677	33.671	69.5962	19.714	231.221	27.003	155.73
																													569.644	22.55	468.952	20.758	530.451	3.207	326.64	10.87	287.501	10.345	17.543	852.539	33.67	68.984	19.751	230.709	27.028	154.874
																													568.681	22.584	468.173	20.801	529.966	3.238	326.05	10.956	286.975	10.431	17.673	850.401	33.674	68.4286	19.781	230.245	27.048	154.102
																													567.738	22.619	467.394	20.843	529.436	3.269	325.445	11.042	286.5	10.506	17.819	848.263	33.688	67.8131	19.814	229.73	27.078	153.251
																													566.701	22.656	466.455	20.889	528.996	3.296	324.84	11.116	285.974	10.58	17.949	846.312	33.714	67.2008	19.854	229.221	27.108	152.405
																													565.665	22.689	465.676	20.929	528.511	3.328	324.25	11.202	285.5	10.654	18.098	844.174	33.744	66.5886	19.899	228.703	27.138	151.544
																													564.629	22.725	464.897	20.969	528.026	3.355	323.66	11.289	285.025	10.728	18.224	842.036	33.774	66.0333	19.921	228.239	27.173	150.767
																													563.593	22.76	464.118	21.008	527.541	3.386	323.07	11.364	284.499	10.81	18.373	839.898	33.813	65.4177	19.954	227.727	27.207	149.916
																													562.556	22.793	463.339	21.047	527.056	3.419	322.465	11.445	283.973	10.882	18.506	837.947	33.848	64.8021	19.991	227.215	27.228	149.065
																													561.52	22.829	462.489	21.094	526.571	3.445	321.875	11.53	283.499	10.966	18.665	835.797	33.873	64.1899	20.03	226.701	27.255	148.214
																													560.484	22.864	461.656	21.138	526.086	3.479	321.285	11.605	282.985	11.04	18.8	833.659	33.907	63.6345	20.067	226.233	27.276	147.437
																													559.466	22.898	460.806	21.178	525.616	3.509	320.695	11.685	282.459	11.122	18.948	831.521	33.938	63.0156	20.11	225.724	27.306	146.581
																													558.43	22.933	459.956	21.221	525.131	3.542	320.105	11.755	281.946	11.206	19.077	829.558	33.973	62.4068	20.144	225.207	27.323	145.73
																													557.412	22.967	459.106	21.266	524.691	3.578	319.574	11.83	281.433	11.28	19.216	827.432	33.996	61.7912	20.183	224.695	27.35	144.879
																													556.376	22.997	458.274	21.304	524.206	3.608	319.043	11.917	280.907	11.364	19.347	825.294	34.019	61.2325	20.229	224.231	27.374	144.102
																													555.358	23.031	457.512	21.34	523.721	3.641	318.468	11.987	280.394	11.445	19.492	823.144	34.033	60.6236	20.248	223.719	27.414	143.256
																													554.34	23.063	456.663	21.383	523.251	3.676	317.878	12.067	279.881	11.515	19.614	821.193	34.068	60.008	20.277	223.204	27.449	142.4
																													553.415	23.093	455.83	21.421	522.766	3.705	317.288	12.137	279.368	11.594	19.768	819.055	34.098	59.3925	20.314	222.692	27.486	141.549
																													552.305	23.131	455.069	21.465	522.281	3.739	316.713	12.222	278.855	11.675	19.895	816.917	34.133	58.8404	20.353	222.225	27.512	140.772
																													551.398	23.159	454.236	21.507	521.811	3.774	316.123	12.295	278.342	11.746	20.039	814.768	34.173	58.2249	20.394	221.716	27.548	139.916
																													550.38	23.189	453.404	21.546	521.326	3.807	315.547	12.375	277.829	11.831	20.168	812.828	34.219	57.6127	20.438	221.198	27.583	139.065
																													549.363	23.217	452.643	21.581	520.856	3.844	314.972	12.45	277.328	11.913	20.323	810.679	34.249	57.054	20.483	220.687	27.609	138.293
																													548.363	23.251	451.81	21.621	520.371	3.878	314.397	12.519	276.815	11.993	20.449	808.541	34.29	56.4417	20.516	220.222	27.647	137.437
																													547.457	23.28	451.067	21.657	519.902	3.913	313.821	12.594	276.264	12.071	20.603	806.403			20.543	219.708	27.682	136.581
																													546.346	23.311	450.305	21.694	519.417	3.949	313.246	12.663	275.802	12.136	20.729	804.452			20.583	219.196	27.707	135.73
																													545.347	23.341	449.561	21.729	518.947	3.982	312.671	12.723	275.34	12.199	20.868	802.302			20.616	218.684	27.729	134.958
																													544.348	23.374	448.729	21.765	518.477	4.025	312.14	12.787	274.788	12.265	20.995	800.164			20.652	218.217	27.762	134.102
																													543.349	23.402	447.897	21.805	518.037	4.065	311.624	12.848	274.288	12.332	21.129	798.213			20.685	217.705	27.793	133.251
																													542.349	23.433	447.082	21.84	517.522	4.098	311.048	12.914	273.775	12.393	21.247	796.075			20.711	217.193	27.834	132.4
																													541.35	23.463	446.339	21.88	517.082	4.137	310.532	12.989	273.275	12.472	21.386	793.937			20.748	216.726	27.868	131.623
																													540.277	23.491	445.524	21.92	516.612	4.178	310.016	13.054	272.774	12.55	21.519	791.799			20.786	216.211	27.916	130.777
																													539.37	23.517	444.621	21.959	516.143	4.215	309.499	13.119	272.274	12.609	21.642	789.848			20.827	215.699	27.947	129.916
																													538.463	23.544	443.806	21.997	515.673	4.255	308.983	13.186	271.774	12.676	21.777	787.71			20.859	215.187	27.987	129.07
																													537.575	23.571	442.921	22.037	515.157	4.294	308.467	13.252	271.273	12.745	21.913	785.56			20.893	214.72	28.014	128.293
																													536.668	23.598	442.106	22.076	514.687	4.337	307.951	13.319	270.824	12.802	22.023	783.422			20.928	214.208	28.047	127.437
																													535.595	23.627	441.309	22.114	514.202	4.375	307.39	13.393	270.324	12.875	22.169	781.483			20.962	213.694	28.084	126.586
																													534.707	23.656	440.495	22.146	513.732	4.417	306.815	13.458	269.785	12.952	22.286	779.345			21.002	213.182	28.126	125.809
																													533.726	23.681	439.751	22.178	513.263	4.46	306.254	13.525	269.298	13.028	22.405	777.195			21.028	212.717	28.165	124.963
																													532.838	23.707	439.025	22.211	512.838	4.497	305.694	13.586	268.798	13.09	22.523	775.057			21.063	212.205	28.21	124.102
																													531.95	23.729	438.281	22.243	512.323	4.538	305.192	13.652	268.349	13.156	22.644	773.106			21.092	211.688	28.256	123.256
																													530.877	23.754	437.555	22.275	511.898	4.576	304.632	13.726	267.9	13.222	22.751	770.957			21.125	211.179	28.294	122.479
																													529.914	23.784	436.829	22.308	511.429	4.618	304.071	13.796	267.412	13.299	22.87	768.819			21.16	210.712	28.339	121.628
																													528.934	23.812	436.032	22.344	510.959	4.66	303.511	13.859	266.925	13.376	22.98	766.868			21.197	210.2	28.396	120.777
																													528.045	23.836	435.218	22.376	510.489	4.698	302.95	13.932	266.437	13.441	23.096	764.73			21.226	209.685	28.438	119.921
																													527.083	23.862	434.35	22.412	510.019	4.742	302.404	14.003	265.937	13.515	23.196	762.603			21.257	209.173	28.495	119.144
																													526.121	23.886	433.553	22.446	509.564	4.787	301.844	14.066	265.45	13.585	23.32	760.442			21.284	208.709	28.535	118.293
																													525.233	23.912	432.756	22.482	509.094	4.825	301.342	14.127	264.975	13.65	23.412	758.503			21.317	208.194	28.594	117.437
																													524.27	23.939	431.959	22.512	508.624	4.873	300.841	14.187	264.526	13.722	23.542	756.365			21.357	207.682	28.643	116.586
																													523.401	23.962	431.251	22.545	508.155	4.913	300.339	14.246	264.038	13.788	23.638	754.227			21.391	207.215	28.697	115.814
																													522.531	23.985	430.454	22.582	507.685	4.958	299.838	14.314	263.551	13.864	23.753	752.077			21.421	206.703	28.75	114.958
																													521.661	24.009	429.675	22.612	507.215	5.003	299.292	14.374	263.025	13.939	23.849	750.126			21.461	206.191	28.798	114.107
																													520.606	24.034	428.878	22.646	506.76	5.047	298.79	14.433	262.55	14.013	23.952	748			21.491	205.677	28.851	113.251
																													519.737	24.058	428.028	22.68	506.29	5.088	298.245	14.502	262.063	14.087	24.046	745.85			21.509	205.212	28.912	112.479
																													518.886	24.082	427.302	22.71	505.835	5.133	297.699	14.563	261.627	14.15	24.126	743.7			21.548	204.701	28.973	111.623
																													518.016	24.104	426.594	22.738	505.366	5.177	297.138	14.631	261.191	14.213	24.232	741.761			21.569	204.183	29.048	110.772
																													517.146	24.126	425.885	22.767	504.911	5.223	296.593	14.7	260.716	14.276	24.312	739.611			21.6	203.674	29.12	109.921
																													516.11	24.15	425.177	22.795	504.441	5.264	296.003	14.772	260.229	14.347	24.401	737.485			21.631	203.207	29.182	109.144
																													515.166	24.175	424.398	22.827	503.986	5.312	295.516	14.828	259.754	14.417	24.476	735.335			21.662	202.695	29.262	108.293
																													514.222	24.2	423.619	22.861	503.516	5.36	294.97	14.889	259.279	14.479	24.577	733.384			21.697	202.18	29.307	107.442
																													513.279	24.222	422.84	22.888	503.016	5.406	294.483	14.945	258.805	14.551	24.657	731.258			21.731	201.668	29.383	106.665
																													512.427	24.247	422.06	22.921	502.592	5.449	293.937	15.005	258.33	14.621	24.743	729.097			21.757	201.201	29.456	105.814
																													511.391	24.272	421.281	22.954	502.137	5.497	293.392	15.072	257.894	14.682	24.822	727.157			21.794	200.687	29.532	104.958
																													510.54	24.295	420.449	22.985	501.682	5.538	292.861	15.134	257.471	14.743	24.905	725.019			21.824	200.177	29.592	104.107
																													509.689	24.314	419.67	23.012	501.212	5.586	292.315	15.195	256.996	14.804	24.977	722.87			21.85	199.666	29.674	103.335
																													508.838	24.331	418.908	23.042	500.712	5.632	291.74	15.264	256.521	14.87	25.061	720.732			21.875	199.198	29.739	102.479
																													507.986	24.353	418.129	23.073	500.242	5.677	291.209	15.337	256.047	14.936	25.127	718.781			21.904	198.684	29.828	101.628
																													506.969	24.377	417.368	23.1	499.833	5.719	290.663	15.394	255.623	14.996	25.202	716.654			21.933	198.172	29.9	100.777
																													506.136	24.396	416.677	23.125	499.378	5.766	290.132	15.457	255.162	15.054	25.259	714.505			21.967	197.708	30.006	100
																													505.285	24.416	415.969	23.152	498.878	5.813	289.601	15.512	254.687	15.122	25.331	712.355			22	197.196	30.082	99.1488
																													504.36	24.441	415.278	23.18	498.423	5.861	289.07	15.575	254.212	15.19	25.398	710.416			22.026	196.681	30.181	98.293
																													503.434	24.464	414.587	23.209	497.969	5.903	288.583	15.637	253.75	15.25	25.474	708.278			22.056	196.166	30.257	97.4465
																													502.509	24.484	413.897	23.235	497.514	5.951	288.067	15.691	253.289	15.316	25.527	706.14			22.092	195.702	30.361	96.6651
																													501.584	24.504	413.206	23.262	497.044	6.002	287.477	15.753	252.814	15.376	25.598	703.99			22.127	195.19	30.434	95.8093
																													500.677	24.527	412.445	23.286	496.589	6.046	287.005	15.806	252.352	15.45	25.659	702.039			22.156	194.675	30.541	94.9628
																													499.752	24.55	411.613	23.316	496.15	6.094	286.474	15.869	251.903	15.505	25.727	699.901			22.184	194.163	30.626	94.107
																													498.827	24.569	410.94	23.344	495.68	6.134	286.002	15.924	251.429	15.57	25.782	697.751			22.219	193.699	30.723	93.3302
																													497.92	24.595	410.178	23.369	495.271	6.182	285.426	15.985	250.967	15.626	25.846	695.625			22.25	193.182	30.831	92.4791
																													497.087	24.616	409.434	23.398	494.816	6.23	284.954	16.045	250.518	15.687	25.889	693.674			22.282	192.673	30.933	91.6326
																													496.255	24.635	408.744	23.424	494.361	6.274	284.467	16.099	250.094	15.741	25.946	691.524			22.303	192.161	31.028	90.7721
																													495.348	24.651	408	23.452	493.906	6.324	283.951	16.151	249.594	15.802	25.991	689.386			22.325	191.694	31.155	90
																													494.515	24.665	407.256	23.476	493.452	6.37	283.479	16.203	249.132	15.865	26.043	687.447			22.356	191.179	31.263	89.1488
																													493.701	24.684	406.495	23.504	493.012	6.414	282.963	16.26	248.683	15.928	26.094	685.297			22.386	190.667	31.387	88.2977
																													492.794	24.704	405.751	23.532	492.557	6.464	282.388	16.32	248.26	15.981	26.147	683.148			22.418	190.155	31.49	87.5209
																													491.961	24.723	405.078	23.556	492.103	6.511	281.871	16.378	247.773	16.042	26.198	681.01			22.448	189.691	31.625	86.6698
																													491.147	24.739	404.405	23.579	491.648	6.557	281.399	16.428	247.349	16.096	26.253	679.059			22.479	189.176	31.737	85.814
																													490.333	24.757	403.732	23.605	491.193	6.605	280.883	16.484	246.939	16.149	26.295	676.932			22.505	188.664	31.841	84.9628
																													489.426	24.776	403.059	23.629	490.754	6.646	280.367	16.534	246.528	16.209	26.35	674.783			22.534	188.152	31.96	84.186
																													488.446	24.798	402.316	23.653	490.299	6.696	279.806	16.591	246.118	16.26	26.392	672.645			22.558	187.685	32.071	83.3302
																													487.557	24.816	401.572	23.68	489.844	6.745	279.305	16.65	245.669	16.312	26.438	670.694			22.6	187.171	32.204	82.4837
																													486.651	24.837	400.899	23.704	489.435	6.789	278.788	16.705	245.22	16.363	26.481	668.556			22.628	186.659	32.327	81.6326
																													485.836	24.853	400.173	23.727	488.995	6.838	278.316	16.752	244.771	16.42	26.526	666.406			22.652	186.194	32.472	80.8512
																													484.874	24.872	399.5	23.753	488.541	6.886	277.815	16.807	244.36	16.481	26.57	664.28			22.675	185.677	32.603	80
																													483.986	24.893	398.845	23.775	488.101	6.929	277.299	16.853	243.911	16.532	26.616	662.329			22.703	185.168	32.747	79.1535
																													483.098	24.912	398.172	23.798	487.646	6.98	276.797	16.907	243.462	16.591	26.653	660.179			22.725	184.656	32.874	78.2977
																													482.21	24.929	397.446	23.82	487.161	7.032	276.281	16.962	243.013	16.651	26.69	658.041			22.754	184.186	33.031	77.5256
																													481.321	24.948	396.72	23.846	486.752	7.077	275.779	17.019	242.564	16.701	26.729	655.903			22.777	183.674	33.157	76.6698
																													480.433	24.969	395.976	23.869	486.313	7.131	275.263	17.068	242.09	16.757	26.774	653.952			22.809	183.162	33.304	75.8186
																													479.563	24.99	395.25	23.894	485.858	7.181	274.762	17.125	241.641	16.813	26.823	651.814			22.837	182.65	33.424	75.0419
																													478.675	25.01	394.595	23.915	485.418	7.224	274.26	17.18	241.153	16.871	26.865	649.664			22.877	182.186	33.556	74.1907
																													477.806	25.031	393.94	23.937	484.979	7.275	273.758	17.227	240.756	16.921	26.902	647.526			22.898	181.668	33.665	73.3349
																													476.917	25.047	393.284	23.958	484.524	7.326	273.257	17.282	240.358	16.97	26.938	645.587			22.933	181.159	33.785	72.4837
																													476.048	25.06	392.629	23.979	484.084	7.37	272.711	17.335	239.948	17.016	26.971	643.437			22.95	180.647	33.906	71.707
																													475.252	25.074	391.903	24.004	483.645	7.42	272.254	17.381	239.55	17.066	27.002	641.299			22.98	180.177	34.023	70.8512
																													474.382	25.091	391.177	24.028	483.205	7.463	271.752	17.434	239.152	17.122	27.037	639.15			23.008	179.666	34.144	70.0047
																													473.512	25.108	390.398	24.051	482.751	7.512	271.251	17.485	238.716	17.17	27.074	637.199			23.029	179.157	34.253	69.1488
																													472.643	25.122	389.76	24.073	482.356	7.562	270.764	17.532	238.28	17.224	27.105	635.072			23.053	178.642	34.354	68.3768
																													471.773	25.142	389.105	24.094	481.917	7.607	270.263	17.586	237.844	17.27	27.148	632.923			23.083	178.175	34.451	67.5209
																													470.903	25.161	388.45	24.115	481.462	7.656	269.761	17.634	237.408	17.325	27.182	630.983			23.114	177.663	34.532	66.6698
																													470.034	25.184	387.812	24.137	481.023	7.701	269.274	17.689	236.971	17.379	27.216	628.834			23.143	177.151	34.599	65.814
																													469.182	25.2	387.104	24.161	480.583	7.755	268.773	17.739	236.535	17.424	27.243	626.696			23.172	176.639	34.665	65.0419
																													468.313	25.22	386.378	24.182	480.144	7.808	268.286	17.79	236.099	17.475	27.251	628.575			23.197	176.169	34.704	64.1907
																													467.461	25.234	385.67	24.204	479.704	7.852	267.784	17.836	235.663	17.527	27.269	627.565			23.225	175.657	34.739	63.3395
																													466.61	25.258	384.961	24.228	479.264	7.902	267.342	17.88	235.24	17.573	27.283	626.555			23.258	175.145	34.761	62.4837
																													465.833	25.272	384.271	24.247	478.825	7.947	266.855	17.928	234.842	17.628	27.293	625.633			23.288	174.631	34.791	61.7116
																													465.037	25.284	383.562	24.27	478.385	8.006	266.368	17.981	234.367	17.681	27.307	624.617			23.31	174.163	34.817	60.8558
																													464.279	25.297	382.925	24.29	477.946	8.052	265.867	18.026	233.944	17.727	27.319	623.606			23.336	173.654	34.845	60.0047
																													463.502	25.312	382.217	24.312	477.506	8.101	265.395	18.078	233.508	17.778	27.332	622.59			23.356	173.143	34.873	59.1535
																													462.724	25.328	381.526	24.334	477.067	8.143	264.908	18.123	233.085	17.831	27.36	621.674			23.381	172.628	34.9	58.3721
																													461.799	25.344	380.818	24.353	476.642	8.193	264.407	18.175	232.661	17.874	27.374	620.663			23.41	172.161	34.931	57.5256
																													460.948	25.352	380.109	24.376	476.187	8.243	263.934	18.224	232.225	17.926	27.398	619.653			23.427	171.649	34.955	56.6698
																													460.097	25.369	379.419	24.398	475.763	8.288	263.403	18.273	231.802	17.977	27.407	618.631			23.448	171.14	34.968	55.893
																													459.264	25.383	378.728	24.416	475.323	8.34	262.917	18.325	231.378	18.027	27.431	617.715			23.476	170.622	34.982	55.0419
																													458.487	25.4	378.02	24.439	474.929	8.387	262.474	18.368	230.917	18.075	27.438	616.704			23.508	170.158
																													457.58	25.421	377.329	24.461	474.49	8.439	262.032	18.41	230.493	18.126	27.451	615.688			23.543	169.646
																													456.747	25.436	376.639	24.481	474.05	8.491	261.515	18.458	230.07	18.175	27.466	614.683			23.566	169.131
																													455.896	25.45	375.948	24.502	473.626	8.536	261.043	18.505	229.647	18.22	27.484	613.767			23.599	168.664
																													455.137	25.468	375.257	24.523	473.186	8.586	260.557	18.554	229.223	18.272	27.5	612.751			23.621	168.152
																													454.231	25.483	374.567	24.543	472.762	8.628	260.085	18.602	228.8	18.32	27.514	611.735			23.65	167.638
																													453.398	25.499	373.947	24.565	472.322	8.678	259.598	18.643	228.389	18.365	27.531	610.818			23.673	167.126
																													452.565	25.511	373.203	24.585	471.928	8.731	259.126	18.689	227.966	18.411	27.544	609.802			23.697	166.659
																													451.807	25.526	372.512	24.603	471.504	8.773	258.654	18.739	227.504	18.459	27.555	608.792			23.725	166.15
																													450.992	25.55	371.893	24.623	471.064	8.822	258.137	18.787	227.094	18.507	27.569	607.787			23.76	165.635
																													450.16	25.554	371.202	24.64	470.64	8.865	257.665	18.83	226.671	18.554	27.584	606.86			23.77	165.123
																													449.327	25.561	370.529	24.661	470.2	8.914	257.238	18.877	226.299	18.594	27.603	605.849			23.798	164.659
																													448.494	25.586	369.856	24.682	469.776	8.965	256.751	18.917	225.85	18.639	27.616	604.839			23.818	164.144
																													447.754	25.597	369.166	24.7	469.336	9.009	256.294	18.963	225.465	18.681	27.63	603.823			23.861	163.632
																													446.921	25.614	368.546	24.718	468.912	9.061	255.822	19.012	225.093	18.721	27.645	602.906			23.888	163.117
																													446.107	25.63	367.873	24.738	468.472	9.106	255.35	19.051	224.721	18.761	27.659	601.89			23.911	162.65
																													445.219	25.645	367.271	24.756	468.093	9.16	254.878	19.094	224.336	18.8	27.667	600.874			23.926	162.141
																													444.479	25.662	366.651	24.772	467.654	9.21	254.42	19.133	223.925	18.839	27.679	599.869			23.95	161.624
																													443.665	25.678	365.978	24.793	467.229	9.253	253.993	19.18	223.553	18.889	27.701	598.942			23.977	161.112
																													442.85	25.692	365.252	24.813	466.805	9.303	253.565	19.218	223.104	18.933	27.709	597.937			24.001	160.647
																													442.036	25.706	364.579	24.83	466.381	9.351	253.093	19.264	222.694	18.978	27.725	596.926			24.025	160.133
																													441.222	25.72	363.906	24.85	465.956	9.393	252.591	19.31	222.296	19.017	27.737	595.91			24.047	159.621
																													440.408	25.735	363.18	24.871	465.517	9.443	252.134	19.354	221.886	19.06	27.75	594.994			24.072	159.154
																													439.686	25.743	362.507	24.89	465.092	9.492	251.662	19.391	221.514	19.1	27.771	593.978			24.105	158.645
																													438.946	25.754	361.905	24.91	464.668	9.534	251.249	19.428	221.142	19.138	27.778	592.967			24.131	158.133
																													438.224	25.766	361.25	24.927	464.243	9.584	250.792	19.472	220.744	19.179	27.786	592.045			24.158	157.618
																													437.336	25.78	360.577	24.946	463.819	9.632	250.32	19.51	220.372	19.222	27.802	591.035			24.192	157.151
																													436.54	25.797	359.922	24.962	463.394	9.68	249.907	19.551	220	19.261	27.82	590.025			24.214	156.639
																													435.726	25.811	359.249	24.982	462.97	9.729	249.449	19.588	219.628	19.301	27.83	589.003			24.24	156.127
																													435.005	25.826	358.594	24.999	462.546	9.773	248.992	19.634	219.23	19.337	27.851	588.092			24.266	155.626
																													434.209	25.839	357.939	25.016	462.152	9.82	248.49	19.674	218.871	19.375	27.859	587.076			24.283	155.397
																													433.339	25.854	357.354	25.034	461.727	9.87	248.077	19.71	218.499	19.416	27.865	586.071			24.278	155.14
																													432.543	25.866	356.752	25.05	461.303	9.914	247.664	19.747	218.14	19.458	27.885	585.055			24.292	154.882
																													431.748	25.88	356.097	25.068	460.878	9.962	247.251	19.783	217.704	19.499	27.899	584.133			24.301	154.628
																													431.026	25.892	355.442	25.086	460.469	10.003	246.838	19.822	217.306	19.534	27.915	583.123			24.314	154.393
																													430.23	25.904	354.786	25.103	460.045	10.05	246.425	19.86	216.934	19.576	27.923	582.112			24.328	154.138
																													429.453	25.917	354.131	25.121	459.62	10.097	246.012	19.896	216.536	19.613	27.937	581.091			24.338	153.878
																													428.657	25.929	353.494	25.139	459.166	10.146	245.57	19.931	216.113	19.654	27.944	580.174			24.349	153.649
																													427.88	25.942	352.839	25.154	458.771	10.189	245.113	19.972	215.715	19.693	27.959	579.164			24.355	153.391
																													427.085	25.955	352.183	25.171	458.362	10.24	244.67	20.011	215.356	19.729	27.971	578.148			24.357	153.134
																													426.307	25.97	351.546	25.189	457.938	10.283	244.213	20.052	214.997	19.764	27.971	577.137			24.379	152.88
																													425.53	25.981	350.961	25.205	457.513	10.33	243.726	20.09	214.599	19.805	27.987	576.221			24.392	152.645
																													424.753	25.991	350.306	25.222	457.134	10.373	243.284	20.13	214.202	19.845	28.002	575.21			24.404	152.393
																													423.957	26.004	349.616	25.242	456.756	10.416	242.87	20.165	213.817	19.88	28.005	574.194			24.407	152.136
																													423.18	26.018	349.031	25.256	456.331	10.464	242.428	20.208	213.419	19.918	28.006	573.278			24.413	151.875
																													422.477	26.029	348.447	25.273	455.922	10.507	241.985	20.243	213.034	19.958	28.024	572.262			24.434	151.646
																													421.644	26.042	347.809	25.287	455.497	10.554	241.543	20.282	212.598	19.996	28.049	571.246			24.45	151.386
																													420.941	26.055	347.225	25.302	455.088	10.601	241.145	20.317	212.213	20.032	28.064	570.241			24.458	151.131
																													420.09	26.066	346.587	25.322	454.664	10.648	240.702	20.351	211.854	20.069	28.055	569.319			24.469	150.874
																													419.313	26.079	345.897	25.339	454.255	10.689	240.304	20.384	211.469	20.107	28.064	568.309			24.482	150.642
																													418.554	26.09	345.259	25.353	453.83	10.737	239.861	20.422	211.085	20.141	28.074	567.298			24.495	150.384
																													417.777	26.102	344.64	25.371	453.451	10.777	239.419	20.459	210.7	20.18	28.096	566.282			24.504	150.127
																													417.092	26.116	344.002	25.385	453.072	10.817	238.976	20.49	210.302	20.214	28.108	565.36			24.516	149.87
																													416.389	26.127	343.365	25.403	452.693	10.857	238.534	20.528	209.93	20.253	28.113	564.35			24.528	149.638
																													415.704	26.137	342.745	25.419	452.33	10.898	238.136	20.564	209.532	20.291	28.126	563.339			24.545	149.38
																													415.001	26.149	342.107	25.436	451.905	10.945	237.663	20.597	209.122	20.329	28.139	562.329			24.545	149.126
																													414.316	26.159	341.488	25.451	451.496	10.989	237.221	20.632	208.737	20.368	28.144	561.407			24.56	148.891
																													413.613	26.169	340.85	25.466	451.071	11.038	236.837	20.667	208.352	20.405	28.152	560.396			24.569	148.633
																													412.929	26.18	340.177	25.483	450.632	11.084	236.395	20.699	208.006	20.437	28.162	559.375			24.581	148.379
																													412.17	26.19	339.61	25.498	450.253	11.129	235.967	20.736	207.621	20.468	28.172	558.37			24.589	148.122
																													411.485	26.2	338.991	25.512	449.844	11.168	235.525	20.773	207.275	20.501	28.189	557.453			24.605	147.889
																													410.801	26.211	338.424	25.526	449.434	11.214	235.053	20.806	206.89	20.537	28.191	556.443			24.616	147.635
																													410.042	26.222	337.804	25.54	449.01	11.254	234.669	20.841	206.518	20.569	28.208	555.421			24.636	147.377
																													409.283	26.234	337.184	25.555	448.601	11.299	234.241	20.875	206.171	20.601	28.215	554.51			24.643	147.123
																													408.543	26.244	336.565	25.571	448.192	11.343	233.814	20.904	205.787	20.637	28.223	553.494			24.66	146.885
																													407.784	26.255	335.945	25.587	447.782	11.388	233.371	20.939	205.415	20.675	28.231	552.484			24.672	146.631
																													407.044	26.266	335.325	25.603	447.373	11.429	232.943	20.968	205.043	20.713	28.244	551.474			24.689	146.376
																													406.304	26.278	334.705	25.616	446.949	11.476	232.515	21	204.658	20.745	28.251	550.546			24.697	146.122
																													405.545	26.288	334.103	25.631	446.555	11.517	232.058	21.034	204.286	20.781	28.261	549.536			24.714	145.887
																													404.805	26.301	333.483	25.645	446.145	11.565	231.63	21.067	203.914	20.811	28.269	548.525			24.725	145.632
																													404.065	26.311	332.881	25.66	445.766	11.604	231.203	21.101	203.542	20.845	28.281	547.509			24.744	145.375
																													403.325	26.322	332.261	25.675	445.327	11.653	230.79	21.132	203.17	20.879	28.287	546.587			24.76	145.117
																													402.585	26.334	331.659	25.69	444.948	11.693	230.362	21.159	202.823	20.909	28.297	545.582			24.773	144.885
																													401.844	26.347	331.04	25.705	444.584	11.731	229.934	21.185	202.426	20.943	28.307	544.566			24.783	144.631
																													401.104	26.356	330.491	25.718	444.175	11.776	229.506	21.206	202.054	20.977	28.322	543.639			24.798	144.37
																													400.364	26.367	329.889	25.732	443.766	11.813	229.093	21.238	201.682	21.007	28.331	542.634			24.821	144.136
																													399.642	26.375	329.34	25.745	443.356	11.859	228.68	21.271	201.348	21.036	28.34	541.623			24.83	143.881
																													398.828	26.387	328.791	25.759	442.947	11.896	228.297	21.3	200.976	21.071	28.343	540.607			24.846	143.624
																													398.162	26.397	328.242	25.772	442.553	11.942	227.884	21.334	200.604	21.105	28.357	539.691			24.846	143.366
																													397.44	26.409	327.693	25.784	442.144	11.982	227.456	21.364	200.232	21.14	28.361	538.675			24.857	143.134
																													396.719	26.419	327.144	25.797	441.734	12.028	227.043	21.39	199.899	21.169	28.367	537.664			24.88	142.88
																													395.978	26.431	326.595	25.809	441.34	12.072	226.586	21.425	199.539	21.202	28.377	536.654			24.921	142.618
																													395.257	26.442	326.046	25.823	440.961	12.112	226.173	21.458	199.167	21.232	28.387	535.737			24.913	142.523
																													394.535	26.452	325.461	25.835	440.552	12.157	225.789	21.487	198.808	21.265	28.396	534.721			24.916	142.386
																													393.739	26.464	324.859	25.849	440.158	12.192	225.376	21.514	198.436	21.294	28.401	533.706			24.915	142.249
																													393.018	26.475	324.31	25.861	439.749	12.237	225.007	21.546	198.077	21.326	28.41	532.695			24.918	142.112
																													392.296	26.485	323.726	25.875	439.385	12.274	224.594	21.575	197.718	21.358	28.422	531.773			24.922	141.986
																													391.574	26.496	323.124	25.89	439.021	12.313	224.181	21.61	197.384	21.385	28.434	530.768			24.929	141.849
																													390.853	26.508	322.54	25.902	438.612	12.349	223.768	21.644	196.987	21.417	28.445	529.758			24.931	141.712
																													390.15	26.518	321.938	25.915	438.248	12.384	223.355	21.674	196.666	21.449	28.458	528.736			24.951	141.575
																													389.428	26.527	321.353	25.928	437.854	12.432	222.942	21.705	196.294	21.479	28.472	527.82			24.954	141.45
																													388.706	26.537	320.769	25.942	437.445	12.475	222.573	21.733	195.909	21.511	28.477	526.809			24.96	141.313
																													388.059	26.547	320.167	25.955	437.051	12.515	222.131	21.764	195.55	21.542	28.48	525.799			24.971	141.175
																													387.355	26.555	319.582	25.968	436.642	12.56	221.718	21.792	195.191	21.573	28.489	524.877			24.978	141.037
																													386.652	26.565	319.051	25.98	436.278	12.605	221.349	21.825	194.831	21.605	28.494	523.861			24.986	140.913
																													385.931	26.573	318.414	25.993	435.838	12.645	220.951	21.853	194.434	21.636	28.497	522.85			24.988	140.775
																													385.227	26.58	317.829	26.008	435.444	12.681	220.508	21.884	194.087	21.667	28.506	521.84			24.998	140.638
																													384.58	26.584	317.245	26.019	435.05	12.721	220.14	21.914	193.728	21.693	28.517	520.918			25.004	140.513
																													383.802	26.596	316.66	26.033	434.686	12.757	219.741	21.947	193.369	21.723	28.527	519.907			25.016	140.376
																													383.099	26.61	316.147	26.046	434.292	12.802	219.299	21.979	193.023	21.754	28.528	518.897			25.024	140.238
																													382.396	26.621	315.562	26.059	433.853	12.846	218.93	22.006	192.664	21.779	28.54	517.881			25.029	140.1
																													381.767	26.63	314.978	26.073	433.489	12.879	218.561	22.034	192.317	21.809	28.554	516.959			25.034	139.975
																													381.064	26.64	314.394	26.087	433.095	12.92	218.163	22.064	191.958	21.836	28.554	515.948			25.043	139.838
																													380.305	26.65	313.827	26.098	432.701	12.956	217.765	22.091	191.612	21.865	28.565	514.938			25.048	139.701
																													379.676	26.659	313.19	26.112	432.291	12.998	217.396	22.115	191.252	21.895	28.572	513.922			25.051	139.563
																													379.028	26.668	312.623	26.124	431.897	13.038	216.998	22.141	190.932	21.922	28.576	513.006			25.047	139.439
																													378.399	26.675	312.056	26.139	431.503	13.078	216.599	22.17	190.611	21.948	28.59	511.995			25.052	139.301
																													377.77	26.682	311.472	26.149	431.109	13.115	216.201	22.195	190.303	21.974	28.593	510.979			25.063	139.163
																													377.085	26.69	310.905	26.163	430.685	13.163	215.847	22.224	189.983	22	28.595	509.969			25.073	139.027
																													376.382	26.699	310.339	26.174	430.291	13.199	215.449	22.255	189.636	22.028	28.605	509.052			25.094	138.901
																													375.698	26.709	309.772	26.188	429.896	13.242	215.006	22.279	189.29	22.053	28.615	508.042			25.108	138.764
																													375.013	26.718	309.205	26.202	429.502	13.282	214.652	22.303	188.969	22.077	28.618	507.026			25.098	138.627
																													374.254	26.726	308.674	26.213	429.108	13.316	214.269	22.332	188.623	22.106	28.632	506.015			25.119	138.502
																													373.569	26.736	308.16	26.225	428.714	13.356	213.871	22.36	188.276	22.133	28.642	505.093			25.118	138.364
																													372.885	26.746	307.558	26.237	428.32	13.397	213.472	22.393	187.93	22.158	28.65	504.083			25.13	138.227
																													372.2	26.755	307.027	26.25	427.956	13.433	213.118	22.416	187.584	22.184	28.654	503.067			25.141	138.089
																													371.515	26.764	306.478	26.261	427.608	13.47	212.735	22.441	187.237	22.212	28.661	502.15			25.141	137.964
																													370.905	26.774	305.911	26.273	427.244	13.511	212.381	22.468	186.904	22.236	28.666	501.14			25.14	137.827
																													370.165	26.783	305.345	26.286	426.895	13.547	211.982	22.486	186.557	22.264	28.667	500.129			25.148	137.69
																													369.536	26.791	304.778	26.296	426.531	13.583	211.599	22.513	186.211	22.293	28.678	499.108			25.163	137.552
																													368.925	26.798	304.229	26.309	426.137	13.622	211.215	22.536	185.903	22.317	28.689	498.191			25.169	137.427
																													368.314	26.805	303.663	26.32	425.758	13.651	210.817	22.571	185.595	22.34	28.698	497.181			25.181	137.29
																													367.63	26.813	303.114	26.331	425.364	13.689	210.434	22.602	185.275	22.356	28.703	496.165			25.19	137.152
																													366.963	26.821	302.565	26.343	424.97	13.731	210.05	22.622	184.967	22.383	28.709	495.155			25.191	137.015
																													366.279	26.83	301.998	26.354	424.591	13.761	209.667	22.645	184.608	22.412	28.717	494.238			25.205	136.891
																													365.613	26.835	301.502	26.365	424.152	13.8	209.283	22.675	184.3	22.437	28.724	493.222			25.211	136.753
																													364.946	26.842	301.006	26.375	423.773	13.839	208.9	22.699	183.992	22.459	28.724	492.212			25.224	136.615
																													364.28	26.852	300.493	26.386	423.379	13.875	208.516	22.725	183.62	22.479	28.728	491.201			25.232	136.478
																													363.596	26.862	299.997	26.396	423.03	13.91	208.133	22.752	183.286	22.502	28.729	490.279			25.246	136.352
																													362.929	26.869	299.501	26.406	422.651	13.951	207.779	22.773	182.953	22.531	28.738	489.269			25.249	136.215
																													362.263	26.879	298.952	26.418	422.257	13.985	207.395	22.796	182.619	22.546	28.746	488.253			25.266	136.077
																													361.597	26.889	298.403	26.427	421.863	14.023	207.056	22.819	182.273	22.567	28.753	487.242			25.274	135.941
																													360.931	26.896	297.854	26.439	421.484	14.061	206.702	22.841	181.978	22.606	28.758	486.326			25.284	135.816
																													360.283	26.905	297.305	26.45	421.135	14.096	206.362	22.867	181.644	22.63	28.768	485.315			25.288	135.678
																													359.673	26.913	296.756	26.462	420.772	14.129	206.023	22.888	181.298	22.646	28.778	484.299			25.295	135.541
																													359.025	26.922	296.207	26.474	420.362	14.169	205.684	22.911	180.977	22.678	28.788	483.283			25.296	135.403
																													358.359	26.932	295.676	26.484	419.968	14.209	205.33	22.933	180.644	22.704	28.792	482.367			25.302	135.279
																													357.711	26.939	295.127	26.496	419.589	14.243	204.917	22.959	180.31	22.737	28.799	481.351			25.313	135.142
																													357.1	26.945	294.543	26.506	419.241	14.275	204.578	22.979	179.977	22.759	28.801	480.34			25.329	135.003
																													356.453	26.954	294.047	26.518	418.892	14.309	204.179	23.005	179.656	22.782	28.806	479.33			25.335	134.879
																													355.787	26.962	293.516	26.528	418.543	14.341	203.796	23.032	179.322	22.793	28.805	478.408			25.346	134.741
																													355.139	26.971	293.02	26.538	418.149	14.379	203.427	23.054	178.989	22.821	28.812	477.392			25.36	134.604
																													354.491	26.979	292.524	26.548	417.77	14.418	203.058	23.075	178.668	22.85	28.816	476.387			25.373	134.466
																													353.844	26.985	292.046	26.557	417.392	14.451	202.675	23.101	178.335	22.874	28.82	475.371			25.382	134.341
																													353.196	26.995	291.461	26.569	416.997	14.487	202.306	23.122	178.001	22.895	28.826	474.455			25.392	134.204
																													352.548	27.004	290.913	26.58	416.588	14.523	201.967	23.145	177.68	22.915	28.836	473.439			25.403	134.067
																													351.901	27.012	290.381	26.592	416.24	14.555	201.598	23.165	177.36	22.934	28.844	472.428			25.417	133.929
																													351.253	27.019	289.85	26.601	415.861	14.592	201.259	23.186	177.026	22.959	28.842	471.506			25.424	133.804
																													350.605	27.026	289.319	26.613	415.482	14.628	200.919	23.206	176.706	22.985	28.85	470.496			25.436	133.667
																													350.013	27.034	288.788	26.624	415.103	14.661	200.595	23.223	176.385	23.008	28.86	469.48			25.434	133.529
																													349.44	27.042	288.256	26.632	414.754	14.696	200.226	23.249	176.064	23.031	28.868	468.469			25.435	133.392
																													348.866	27.051	287.725	26.644	414.406	14.728	199.857	23.268	175.731	23.053	28.872	467.553			25.444	133.267
																													348.218	27.06	287.247	26.654	414.027	14.76	199.489	23.289	175.41	23.074	28.874	466.537			25.462	133.13
																													347.626	27.067	286.68	26.663	413.617	14.802	199.12	23.312	175.089	23.093	28.876	465.526			25.477	132.992
																													346.941	27.077	286.149	26.674	413.269	14.836	198.766	23.332	174.769	23.118	28.88	464.516			25.48	132.855
																													346.368	27.084	285.635	26.684	412.92	14.869	198.397	23.354	174.473	23.143	28.887	463.599			25.481	132.73
																													345.776	27.089	285.157	26.694	412.511	14.906	198.058	23.376	174.178	23.163	28.899	462.578			25.499	132.592
																													345.147	27.096	284.626	26.705	412.162	14.936	197.704	23.397	173.896	23.183	28.903	461.573			25.514	132.455
																													344.573	27.103	284.113	26.716	411.783	14.974	197.365	23.416	173.614	23.201	28.907	460.557			25.52	132.33
																													343.944	27.111	283.581	26.725	411.419	15.005	197.011	23.437	173.319	23.219	28.91	459.635			25.521	132.193
																													343.315	27.119	283.103	26.735	411.041	15.04	196.656	23.459	172.973	23.243	28.922	458.625			25.532	132.056
																													342.685	27.124	282.59	26.746	410.662	15.078	196.288	23.481	172.652	23.266	28.92	457.614			25.547	131.918
																													342.056	27.131	282.076	26.756	410.283	15.111	195.963	23.501	172.331	23.288	28.922	456.692			25.565	131.793
																													341.427	27.14	281.562	26.767	409.934	15.135	195.594	23.52	172.023	23.309	28.929	455.682			25.585	131.522
																													340.798	27.148	281.031	26.776	409.601	15.166	195.27	23.541	171.703	23.332	28.935	454.666			25.601	131.248
																													340.224	27.156	280.518	26.786	409.252	15.196	194.945	23.557	171.382	23.353	28.936	453.655			25.627	130.972
																													339.669	27.162	280.004	26.797	408.918	15.229	194.621	23.571	171.074	23.372	28.943	452.739			25.646	130.723
																													339.096	27.168	279.491	26.807	408.57	15.257	194.296	23.59	170.792	23.393	28.945	451.728			25.671	130.448
																													338.466	27.174	278.977	26.818	408.191	15.292	193.942	23.609	170.471	23.416	28.947	450.712			25.696	130.173
																													337.911	27.18	278.464	26.827	407.827	15.322	193.588	23.627	170.163	23.435	28.952	449.707			25.724	129.897
																													337.338	27.187	277.95	26.839	407.448	15.351	193.234	23.654	169.855	23.456	28.959	448.785			25.749	129.648
																													336.782	27.193	277.49	26.848	407.115	15.381	192.88	23.679	169.535	23.477	28.957	447.764			25.776	129.374
																													336.153	27.202	276.994	26.859	406.706	15.418	192.526	23.696	169.227	23.495	28.957	446.759			25.794	129.098
																													335.487	27.21	276.48	26.864	406.372	15.453	192.172	23.715	168.919	23.517	28.96	445.743			25.819	128.823
																													334.932	27.217	275.967	26.875	405.993	15.491	191.789	23.732	168.611	23.535	28.969	444.826			25.842	128.573
																													334.321	27.224	275.418	26.873	405.629	15.522	191.435	23.754	168.278	23.561	28.974	443.81			25.872	128.299
																													333.711	27.234	274.957	26.884	405.25	15.557	191.11	23.771	167.995	23.58	28.98	442.8			25.894	128.024
																													333.082	27.241	274.408	26.893	404.887	15.585	190.771	23.794	167.687	23.602	28.973	441.878			25.929	127.775
																													332.489	27.249	273.948	26.906	404.508	15.619	190.417	23.814	167.38	23.619	28.978	440.873			25.953	127.499
																													331.86	27.256	273.488	26.917	404.144	15.655	190.063	23.831	167.072	23.641	28.986	439.857			25.971	127.225
																													331.305	27.264	272.956	26.915	403.795	15.685	189.709	23.849	166.764	23.663	28.992	438.847			26.006	126.949
																													330.769	27.269	272.443	26.901	403.401	15.719	189.399	23.869	166.456	23.68	29.001	437.925			26.029	126.7
																													330.213	27.274	271.947	26.924	403.022	15.754	189.045	23.886	166.148	23.702	29.007	436.909			26.052	126.425
																													329.547	27.282	271.451	26.94	402.658	15.782	188.706	23.908	165.84	23.724	29.014	435.898			26.077	126.15
																													328.937	27.289	270.991	26.96	402.28	15.82	188.367	23.924	165.545	23.743	29.014	434.888			26.1	125.876
																													328.4	27.295	270.459	26.964	401.916	15.85	188.013	23.944	165.237	23.762	29.019	433.971			26.125	125.625
																													327.845	27.304	269.999	26.976	401.582	15.878	187.703	23.961	164.929	23.776	29.018	432.955			26.152	125.35
																													327.308	27.309	269.556	26.989	401.219	15.911	187.364	23.972	164.66	23.798	29.021	431.945			26.182	125.076
																													326.698	27.314	269.114	26.998	400.885	15.946	187.01	23.989	164.327	23.819	29.026	430.929			26.214	124.801
																													326.05	27.319	268.653	27.007	400.521	15.979	186.641	24.012	164.031	23.839	29.032	430.007			26.239	124.551
																													325.495	27.327	268.122	27.018	400.142	16.009	186.302	24.031	163.736	23.855	29.034	428.996			26.266	124.277
																													324.903	27.335	267.626	27.025	399.779	16.044	185.992	24.05	163.429	23.878	29.042	427.986			26.289	124.002
																													324.255	27.339	267.183	27.032	399.415	16.076	185.682	24.071	163.134	23.901	29.042	426.975			26.31	123.727
																													323.663	27.345	266.741	27.041	399.051	16.102	185.343	24.09	162.826	23.918	29.049	426.059			26.336	123.477
																													323.071	27.35	266.28	27.048	398.687	16.136	184.959	24.101	162.531	23.933	29.052	425.043			26.37	123.202
																													322.478	27.359	265.837	27.057	398.323	16.164	184.664	24.119	162.236	23.949	29.05	424.027			26.393	122.928
																													321.886	27.367	265.395	27.065	397.944	16.197	184.31	24.142	161.941	23.969	29.057	423.022			26.417	122.653
																													321.294	27.374	264.917	27.073	397.581	16.228	183.986	24.159	161.633	23.989	29.061	422.1			26.442	122.403
																													320.702	27.381	264.421	27.082	397.262	16.256	183.646	24.177	161.338	24.012	29.068	421.084			26.473	122.128
																													320.11	27.386	263.943	27.091	396.899	16.284	183.307	24.194	161.043	24.033	29.074	420.074			26.502	121.853
																													319.536	27.392	263.411	27.101	396.565	16.31	182.968	24.209	160.748	24.05	29.076	419.157			26.532	121.603
																													318.944	27.401	262.933	27.111	396.232	16.34	182.629	24.227	160.478	24.064	29.081	418.136			26.563	121.329
																													318.296	27.405	262.455	27.12	395.868	16.372	182.304	24.246	160.222	24.08	29.093	417.125			26.588	121.054
																													317.778	27.411	262.012	27.126	395.504	16.403	181.965	24.26	159.952	24.097	29.095	416.115			26.619	120.778
																													317.242	27.418	261.587	27.135	395.14	16.431	181.626	24.278	159.631	24.114	29.097	415.193			26.636	120.529
																													316.668	27.426	261.092	27.143	394.777	16.461	181.301	24.297	159.362	24.137	29.099	414.182			26.659	120.254
																													316.076	27.434	260.667	27.15	394.458	16.49	180.962	24.312	159.067	24.157	29.101	413.172			26.702	119.979
																													315.502	27.44	260.224	27.157	394.064	16.522	180.637	24.33	158.772	24.173	29.112	412.161			26.728	119.704
																													314.929	27.449	259.799	27.165	393.7	16.553	180.298	24.348	158.464	24.187	29.11	411.239			26.759	119.455
																													314.336	27.454	259.356	27.171	393.337	16.583	179.973	24.364	158.169	24.202	29.116	410.229			26.788	119.18
																													313.763	27.46	258.931	27.179	393.003	16.608	179.634	24.38	157.887	24.221	29.119	409.218			26.816	118.905
																													313.189	27.466	258.489	27.188	392.639	16.636	179.339	24.394	157.566	24.244	29.127	408.202			26.838	118.63
																													312.616	27.472	257.975	27.195	392.291	16.661	179.044	24.408	157.297	24.259	29.125	407.28			26.878	118.38
																													312.042	27.478	257.497	27.205	391.927	16.685	178.72	24.424	157.015	24.277	29.132	406.27			26.91	118.105
																													311.468	27.483	257.072	27.213	391.594	16.71	178.38	24.44	156.72	24.291	29.134	405.26			26.948	117.83
																													310.895	27.492	256.611	27.224	391.275	16.737	178.056	24.455	156.437	24.311	29.141	404.337			26.969	117.556
																													310.377	27.497	256.133	27.232	390.942	16.763	177.731	24.473	156.155	24.341	29.145	403.327			27.002	117.306
																													309.858	27.503	255.673	27.241	390.593	16.792	177.407	24.489	155.86	24.356	29.148	402.311			27.045	117.03
																													309.34	27.507	255.23	27.248	390.229	16.812	177.082	24.503	155.552	24.375	29.152	401.301			27.071	116.756
																													308.841	27.514	254.734	27.258	389.881	16.843	176.758	24.518	155.296	24.387	29.151	400.384			27.102	116.482
																													308.304	27.52	254.292	27.267	389.487	16.881	176.433	24.533	155.001	24.401	29.153	399.368			27.149	116.231
																													307.749	27.527	253.867	27.276	389.123	16.912	176.109	24.546	154.718	24.418	29.156	398.358			27.178	115.957
																													307.194	27.533	253.406	27.285	388.774	16.945	175.784	24.561	154.411	24.438	29.162	397.347			27.207	115.682
																													306.62	27.536	252.91	27.294	388.41	16.977	175.46	24.575	154.128	24.457	29.167	396.425			27.238	115.407
																													306.065	27.54	252.485	27.3	388.047	17.007	175.15	24.59	153.846	24.476	29.171	395.415			27.274	115.157
																													305.491	27.55	252.06	27.309	387.698	17.036	174.811	24.609	153.538	24.493	29.171	394.399			27.322	114.883
																													304.936	27.555	251.635	27.316	387.349	17.065	174.501	24.627	153.256	24.509	29.173	393.383			27.357	114.607
																													304.381	27.562	251.14	27.325	386.955	17.095	174.206	24.648	152.974	24.527	29.177	392.466			27.392	114.358
																													303.826	27.562	250.679	27.332	386.637	17.119	173.881	24.661	152.692	24.543	29.185	391.456			27.428	114.083
																													303.252	27.567	250.219	27.339	386.319	17.143	173.572	24.678	152.409	24.559	29.189	390.44			27.469	113.809
																													302.716	27.578	249.758	27.346	385.985	17.171	173.247	24.694	152.14	24.577	29.189	389.435			27.5	113.533
																													302.142	27.585	249.298	27.357	385.667	17.195	172.937	24.703	151.832	24.593	29.188	388.513			27.546	113.284
																													301.605	27.594	248.838	27.365	385.349	17.219	172.613	24.721	151.576	24.607	29.187	387.497			27.578	113.009
																													301.05	27.601	248.377	27.374	384.97	17.251	172.303	24.734	151.306	24.625	29.191	386.486			27.616	112.734
																													300.495	27.607	247.934	27.381	384.606	17.28	171.993	24.749	151.024	24.641	29.198	385.471			27.648	112.46
																													299.995	27.612	247.509	27.389	384.227	17.31	171.669	24.761	150.742	24.654	29.203	384.548			27.692	112.209
																													299.385	27.617	247.067	27.396	383.909	17.335	171.359	24.78	150.447	24.671	29.197	383.544			27.734	111.935
																													298.848	27.62	246.606	27.404	383.56	17.366	171.035	24.789	150.19	24.684	29.203	382.533			27.779	111.659
																													298.293	27.626	246.11	27.412	383.196	17.396	170.725	24.805	149.946	24.699	29.2	381.517			27.817	111.384
																													297.738	27.632	245.703	27.419	382.848	17.423	170.415	24.822	149.69	24.715	29.198	380.595			27.863	111.135
																													297.201	27.637	245.296	27.426	382.499	17.453	170.105	24.836	149.446	24.729	29.202	379.585			27.897	110.86
																													296.646	27.644	244.889	27.432	382.181	17.479	169.81	24.85	149.164	24.745	29.207	378.574			27.937	110.585
																													296.11	27.65	244.481	27.44	381.832	17.509	169.5	24.863	148.894	24.759	29.21	377.652			27.974	110.31
																													295.573	27.655	244.039	27.449	381.483	17.54	169.191	24.877	148.625	24.778	29.206	376.642			28.029	110.061
																													295.018	27.663	243.578	27.456	381.165	17.566	168.881	24.896	148.356	24.793	29.205	375.626			28.069	109.785
																													294.481	27.671	243.135	27.465	380.817	17.589	168.601	24.91	148.086	24.812	29.208	374.615			28.122	109.511
																													293.944	27.677	242.64	27.472	380.498	17.613	168.291	24.924	147.804	24.829	29.216	373.693			28.156	109.261
																													293.445	27.683	242.161	27.48	380.18	17.636	168.011	24.94	147.535	24.843	29.225	372.683			28.212	108.995
																													292.908	27.69	241.719	27.487	379.862	17.659	167.73	24.954	147.265	24.86	29.228	371.678			28.246	108.857
																													292.427	27.695	241.276	27.494	379.513	17.689	167.45	24.965	146.996	24.874	29.234	370.656			28.264	108.72
																													291.89	27.7	240.869	27.502	379.164	17.719	167.14	24.978	146.727	24.891	29.236	369.74			28.275	108.595
																													291.354	27.706	240.426	27.509	378.846	17.745	166.845	24.988	146.457	24.907	29.24	368.729			28.297	108.459
																													290.817	27.711	240.001	27.516	378.467	17.774	166.536	25.003	146.188	24.925	29.244	367.714			28.316	108.32
																													290.281	27.717	239.505	27.525	378.088	17.805	166.226	25.016	145.944	24.939	29.244	366.703			28.329	108.183
																													289.799	27.722	239.116	27.531	377.74	17.832	165.946	25.03	145.7	24.954	29.248	365.786			28.363	108.058
																													289.226	27.728	238.708	27.537	377.406	17.857	165.621	25.047	145.431	24.968	29.247	364.776			28.372	107.92
																													288.689	27.732	238.319	27.544	377.118	17.881	165.341	25.061	145.162	24.983	29.253	363.755			28.388	107.783
																													288.153	27.739	237.876	27.552	376.769	17.909	165.075	25.076	144.905	25	29.26	362.744			28.409	107.646
																													287.634	27.745	237.433	27.559	376.421	17.933	164.765	25.088	144.636	25.014	29.264	361.828			28.431	107.521
																													287.098	27.751	237.044	27.566	376.087	17.958	164.441	25.104	144.392	25.028	29.265	360.812			28.443	107.384
																													286.58	27.756	236.566	27.574	375.739	17.985	164.131	25.12	144.122	25.041	29.267	359.807			28.463	107.246
																													286.043	27.761	236.141	27.581	375.39	18.009	163.836	25.134	143.84	25.059	29.27	358.879			28.485	107.109
																													285.525	27.768	235.662	27.588	375.042	18.038	163.556	25.148	143.596	25.075	29.272	357.869			28.511	106.984
																													285.044	27.773	235.238	27.593	374.678	18.066	163.29	25.159	143.366	25.09	29.276	356.864			28.538	106.846
																													284.526	27.778	234.795	27.6	374.329	18.094	162.951	25.173	143.096	25.106	29.278	355.842			28.563	106.709
																													284.008	27.783	234.405	27.608	373.981	18.119	162.656	25.186	142.814	25.122	29.287	354.92			28.582	106.572
																													283.526	27.789	233.98	27.613	373.647	18.143	162.361	25.199	142.57	25.136	29.285	353.915			28.609	106.447
																													283.064	27.794	233.555	27.621	373.298	18.169	162.066	25.214	142.339	25.151	29.286	352.905			28.632	106.309
																													282.583	27.799	233.077	27.627	372.965	18.196	161.771	25.224	142.096	25.166	29.288	351.889			28.655	106.172
																													282.12	27.804	232.688	27.633	372.616	18.222	161.506	25.237	141.865	25.179	29.292	350.972			28.679	106.034
																													281.546	27.81	232.298	27.64	372.283	18.247	161.181	25.252	141.634	25.194	29.297	349.956			28.692	105.91
																													281.121	27.814	231.838	27.648	371.965	18.269	160.901	25.265	141.364	25.207	29.298	348.94			28.719	105.772
																													280.566	27.818	231.448	27.655	371.631	18.295	160.635	25.278	141.108	25.221	29.301	347.936			28.749	105.635
																													280.048	27.824	231.023	27.663	371.252	18.322	160.37	25.288	140.851	25.236	29.306	347.014			28.765	105.51
																													279.529	27.831	230.598	27.669	370.949	18.348	160.104	25.298	140.595	25.251	29.311	345.998			28.796	105.372
																													279.03	27.832	230.191	27.677	370.631	18.37	159.839	25.31	140.351	25.268	29.311	344.993			28.824	105.235
																													278.512	27.834	229.766	27.684	370.267	18.394	159.544	25.324	140.082	25.282	29.313	343.977			28.857	105.098
																													278.049	27.842	229.341	27.69	369.933	18.42	159.249	25.337	139.838	25.296	29.313	343.055			28.886	104.972
																													277.531	27.85	228.88	27.697	369.585	18.444	158.983	25.35	139.581	25.312	29.317	342.05			28.918	104.834
																													277.068	27.856	228.508	27.704	369.251	18.466	158.659	25.364	139.325	25.327	29.323	341.028			28.938	104.698
																													276.513	27.859	228.083	27.71	368.948	18.489	158.378	25.377	139.094	25.34	29.327	340.018			28.971	104.56
																													276.051	27.867	227.623	27.716	368.6	18.511	158.054	25.39	138.812	25.357	29.324	339.101			28.989	104.435
																													275.588	27.872	227.198	27.724	368.296	18.534	157.788	25.402	138.555	25.374	29.323	338.085			29.017	104.298
																													275.144	27.877	226.791	27.73	367.993	18.557	157.508	25.415	138.311	25.391	29.325	337.075			29.045	104.16
																													274.681	27.881	226.366	27.737	367.675	18.58	157.243	25.43	138.055	25.405	29.326	336.059			29.078	104.023
																													274.182	27.886	225.958	27.745	367.342	18.606	156.933	25.442	137.773	25.424	29.331	335.142			29.113	103.898
																													273.719	27.893	225.586	27.751	367.008	18.629	156.638	25.455	137.529	25.44	29.33	334.132			29.138	103.761
																													273.256	27.899	225.161	27.757	366.675	18.655	156.372	25.467	137.259	25.455	29.335	333.116			29.167	103.623
																													272.757	27.903	224.754	27.766	366.341	18.68	156.092	25.48	137.003	25.468	29.338	332.194			29.198	103.486
																													272.313	27.911	224.382	27.772	366.008	18.706	155.797	25.492	136.746	25.483	29.342	331.183			29.226	103.361
																													271.758	27.914	223.975	27.781	365.659	18.728	155.517	25.505	136.503	25.499	29.344	330.167			29.257	103.223
																													271.258	27.918	223.55	27.789	365.326	18.753	155.266	25.52	136.246	25.514	29.345	329.163			29.288	103.086
																													270.721	27.924	223.107	27.795	364.992	18.775	154.971	25.531	135.977	25.53	29.348	328.24			29.315	102.962
																													270.259	27.927	222.7	27.803	364.689	18.802	154.691	25.54	135.746	25.544	29.349	327.23			29.341	102.823
																													269.815	27.931	222.293	27.809	364.356	18.827	154.44	25.552	135.502	25.558	29.352	326.214			29.371	102.687
																													269.37	27.935	221.885	27.816	364.022	18.848	154.115	25.566	135.245	25.572	29.357	325.209			29.398	102.549
																													268.926	27.938	221.478	27.823	363.689	18.873	153.835	25.58	135.002	25.586	29.359	324.282			29.431	102.423
																													268.464	27.944	221.071	27.828	363.355	18.894	153.584	25.593	134.758	25.601	29.354	323.277			29.449	102.286
																													268.02	27.948	220.664	27.835	363.022	18.918	153.275	25.61	134.514	25.617	29.363	322.255			29.474	102.15
																													267.539	27.952	220.292	27.84	362.658	18.943	153.024	25.624	134.258	25.632	29.365	321.25			29.514	102.011
																													267.076	27.957	219.938	27.845	362.324	18.967	152.744	25.63	134.014	25.649	29.369	320.328			29.549	101.887
																													266.632	27.962	219.566	27.852	361.991	18.991	152.463	25.645	133.796	25.663	29.37	319.318			29.582	101.75
																													266.188	27.967	219.194	27.856	361.688	19.013	152.183	25.656	133.527	25.679	29.371	318.302			29.612	101.612
																													265.707	27.972	218.751	27.863	361.369	19.037	151.903	25.67	133.296	25.693	29.376	317.38			29.65	101.474
																													265.225	27.977	218.361	27.868	361.036	19.062	151.623	25.683	133.052	25.708	29.38	316.369			29.675	101.35
																													264.726	27.982	217.954	27.873	360.703	19.084	151.342	25.693	132.834	25.719	29.385	315.353			29.717	101.212
																													264.245	27.986	217.6	27.88	360.369	19.106	151.077	25.703	132.59	25.734	29.388	314.348			29.742	101.075
																													263.764	27.992	217.228	27.885	360.066	19.13	150.797	25.716	132.321	25.748	29.384	313.426			29.78	100.951
																													263.227	27.996	216.874	27.891	359.732	19.154	150.516	25.728	132.103	25.759	29.389	312.41			29.808	100.812
																													262.746	28	216.467	27.898	359.414	19.174	150.236	25.739	131.859	25.771	29.391	311.406			29.835	100.675
																													262.265	28.004	216.077	27.904	359.111	19.194	149.97	25.751	131.615	25.785	29.392	310.39			29.877	100.537
																													261.784	28.01	215.688	27.91	358.808	19.214	149.69	25.764	131.359	25.798	29.397	309.473			29.908	100.413
																													261.265	28.016	215.28	27.915	358.505	19.235	149.41	25.775	131.115	25.811	29.397	308.463			29.942	100.275
																													260.784	28.022	214.891	27.922	358.217	19.254	149.144	25.786	130.897	25.826	29.405	307.441			29.978	100.139
																													260.34	28.028	214.501	27.93	357.853	19.278	148.864	25.799	130.679	25.84	29.411	306.431			30.014	100
																													259.915	28.031	214.129	27.935	357.535	19.301	148.599	25.81	130.435	25.856	29.413	305.514			30.049	99.8756
																													259.434	28.037	213.704	27.942	357.201	19.321	148.318	25.822	130.217	25.872	29.41	304.498			30.083	99.7384
																													259.008	28.041	213.35	27.948	356.898	19.344	148.053	25.833	129.986	25.888	29.413	303.488			30.116	99.6004
																													258.582	28.046	212.996	27.953	356.549	19.373	147.773	25.844	129.729	25.906	29.418	302.571			30.143	99.464
																													258.101	28.047	212.642	27.959	356.216	19.39	147.507	25.857	129.511	25.922	29.42	301.555			30.182	99.3381
																													257.639	28.05	212.217	27.966	355.898	19.414	147.242	25.869	129.255	25.938	29.423	300.539			30.215	99.2009
																													257.157	28.051	211.863	27.97	355.564	19.438	146.947	25.881	129.011	25.956	29.425	299.534			30.252	99.0637
																													256.676	28.057	211.508	27.977	355.246	19.459	146.666	25.893	128.78	25.973	29.425	298.612			30.291	98.9258
																													256.214	28.063	211.154	27.983	354.912	19.477	146.401	25.904	128.536	25.989	29.426	297.602			30.317	98.8014
																													255.696	28.068	210.8	27.989	354.624	19.497	146.135	25.913	128.306	26.008	29.433	296.586			30.353	98.6642
																													255.27	28.072	210.41	27.995	354.291	19.52	145.87	25.925	128.062	26.026	29.432	295.575			30.394	98.527
																													254.807	28.077	210.021	28.001	353.973	19.544	145.604	25.936	127.831	26.041	29.432	294.659			30.433	98.3891
																													254.326	28.081	209.649	28.007	353.669	19.562	145.339	25.948	127.6	26.059	29.438	293.643			30.466	98.2639
																													253.864	28.088	209.259	28.014	353.351	19.579	145.073	25.961	127.382	26.075	29.442	292.627			30.502	98.1267
																													253.364	28.096	208.87	28.02	353.018	19.596	144.793	25.973	127.125	26.092	29.445	291.622			30.538	97.9895
																													252.901	28.1	208.498	28.025	352.699	19.617	144.542	25.985	126.92	26.106	29.453	290.7			30.59	97.8516
																													252.476	28.104	208.144	28.031	352.381	19.637	144.277	25.998	126.702	26.121	29.448	289.69			30.622	97.7272
																													252.013	28.109	207.772	28.036	352.078	19.66	144.011	26.01	126.497	26.136	29.447	288.674			30.652	97.5893
																													251.588	28.113	207.382	28.043	351.79	19.681	143.746	26.02	126.292	26.154	29.45	287.669			30.683	97.4521
																													251.125	28.117	207.01	28.049	351.441	19.706	143.48	26.032	126.061	26.17	29.458	286.747			30.722	97.3149
																													250.681	28.121	206.621	28.055	351.123	19.723	143.215	26.042	125.817	26.187	29.457	285.725			30.755	97.1897
																													250.218	28.127	206.284	28.06	350.82	19.746	142.964	26.055	125.599	26.204	29.448	284.72			30.798	97.0525
																													249.793	28.131	205.895	28.066	350.502	19.766	142.713	26.068	125.368	26.221	29.452	283.704			30.831	96.9146
																													249.293	28.134	205.558	28.07	350.183	19.783	142.448	26.079	125.111	26.238	29.453	282.782			30.874	96.7774
																													248.849	28.138	205.222	28.077	349.865	19.813	142.212	26.091	124.906	26.256	29.453	281.772			30.916	96.653
																													248.423	28.144	204.832	28.082	349.547	19.832	141.976	26.102	124.675	26.274	29.459	280.761			30.954	96.5158
																													247.961	28.148	204.46	28.089	349.259	19.855	141.695	26.115	124.419	26.29	29.462	279.845			30.99	96.3779
																													247.517	28.154	204.089	28.094	348.925	19.875	141.43	26.128	124.201	26.309	29.465	278.829			31.035	96.2399
																													247.054	28.158	203.717	28.099	348.637	19.893	141.179	26.138	123.97	26.328	29.469	277.813			31.08	96.1163
																													246.554	28.166	203.309	28.105	348.289	19.915	140.914	26.144	123.764	26.345	29.466	276.802			31.11	95.9776
																													246.11	28.167	202.938	28.11	347.97	19.936	140.663	26.151	123.508	26.364	29.465	275.886			31.141	95.8404
																													245.703	28.168	202.601	28.116	347.652	19.957	140.397	26.165	123.29	26.383	29.468	274.87			31.177	95.716
																													245.296	28.171	202.229	28.121	347.334	19.978	140.147	26.179	123.085	26.4	29.476	273.86			31.218	95.5788
																													244.796	28.178	201.857	28.126	347.015	19.996	139.881	26.192	122.828	26.418	29.476	272.855			31.25	95.4409
																													244.389	28.184	201.45	28.133	346.697	20.016	139.63	26.204	122.623	26.434	29.48	271.933			31.291	95.3037
																													243.982	28.188	201.078	28.138	346.379	20.038	139.379	26.214	122.405	26.455	29.481	270.911			31.34	95.1785
																													243.538	28.193	200.742	28.144	346.06	20.058	139.114	26.226	122.174	26.473	29.484	269.906			31.374	95.0406
																													243.131	28.198	200.37	28.149	345.742	20.08	138.893	26.237	121.956	26.492	29.484	268.896			31.412	94.9034
																													242.724	28.203	199.98	28.155	345.424	20.101	138.657	26.25	121.725	26.509	29.489	267.968			31.466	94.767
																													242.28	28.208	199.644	28.161	345.106	20.121	138.421	26.26	121.507	26.528	29.49	266.958			31.499	94.6418
																													241.836	28.212	199.272	28.166	344.772	20.14	138.17	26.275	121.289	26.547	29.498	265.947			31.541	94.5038
																													241.392	28.216	198.918	28.172	344.484	20.159	137.919	26.283	121.071	26.564	29.495	264.937			31.584	94.3667
																													240.948	28.221	198.546	28.178	344.196	20.178	137.639	26.296	120.84	26.583	29.495	264.02			31.625	94.2295
																													240.503	28.227	198.174	28.184	343.878	20.199	137.418	26.308	120.622	26.604	29.5	263.004			31.663	94.1043
																													240.078	28.232	197.82	28.189	343.529	20.221	137.182	26.316	120.416	26.622	29.506	261.994			31.712	93.9664
																													239.615	28.238	197.412	28.195	343.226	20.241	136.946	26.327	120.198	26.64	29.501	261.072			31.746	93.8292
																													239.097	28.241	197.058	28.2	342.938	20.261	136.724	26.335	120.006	26.657	29.506	260.061			31.778	93.6928
																													238.431	28.245	196.74	28.207	342.65	20.278	136.474	26.346	119.801	26.676	29.508	259.045			31.815	93.5676
																													237.987	28.248	196.332	28.212	342.362	20.296	136.252	26.361	119.595	26.695	29.516	258.029			31.856	93.4297
																													237.524	28.25	195.978	28.218	342.074	20.313	135.972	26.374	119.377	26.717	29.52	257.118			31.893	93.2925
																													237.117	28.255	195.624	28.224	341.786	20.332	135.721	26.385	119.159	26.737	29.522	256.097			31.942	93.1546
																													236.654	28.262	195.252	28.228	341.453	20.347	135.471	26.398	118.941	26.758	29.524	255.087			31.984	93.0294
																													236.247	28.267	194.933	28.233	341.134	20.37	135.235	26.411	118.749	26.775	29.524	254.076			32.018	92.8922
																													235.822	28.269	194.615	28.239	340.816	20.39	134.984	26.422	118.531	26.798	29.53	253.16			32.053	92.755
																													235.341	28.272	194.278	28.242	340.513	20.409	134.733	26.433	118.313	26.821	29.537	252.144			32.095	92.6298
																													234.915	28.278	193.924	28.249	340.164	20.43	134.482	26.444	118.094	26.841	29.54	251.133			32.124	92.4926
																													234.489	28.287	193.57	28.254	339.891	20.448	134.246	26.457	117.876	26.862	29.542	250.117			32.162	92.3555
																													234.045	28.286	193.216	28.258	339.543	20.468	133.995	26.467	117.658	26.882	29.55	249.201			32.196	92.2175
																													233.62	28.287	192.861	28.265	339.255	20.487	133.745	26.479	117.44	26.904	29.557	248.19			32.236	92.0931
																													233.231	28.293	192.507	28.27	338.982	20.504	133.523	26.49	117.248	26.925	29.551	247.174			32.275	91.9559
																													232.843	28.293	192.153	28.276	338.694	20.522	133.302	26.505	117.055	26.944	29.556	246.158			32.319	91.818
																													232.454	28.3	191.799	28.282	338.421	20.54	133.081	26.511	116.863	26.966	29.569	245.242			32.357	91.6808
																													232.065	28.302	191.445	28.287	338.133	20.557	132.83	26.524	116.658	26.985	29.575	244.231			32.395	91.5564
																													231.603	28.306	191.144	28.291	337.845	20.577	132.594	26.531	116.465	27.006	29.58	243.215			32.427	91.4185
																													231.177	28.312	190.807	28.297	337.542	20.596	132.373	26.547	116.273	27.027	29.573	242.299			32.465	91.2813
																													230.789	28.315	190.471	28.302	337.269	20.612	132.122	26.56	116.068	27.049	29.583	241.288			32.504	91.1433
																													230.363	28.318	190.152	28.307	336.951	20.634	131.886	26.574	115.875	27.071	29.59	240.272			32.533	91.0182
																													229.993	28.323	189.798	28.312	336.648	20.652	131.635	26.588	115.67	27.093	29.586	239.267			32.563	90.881
																													229.567	28.328	189.479	28.316	336.329	20.669	131.399	26.596	115.478	27.115	29.595	238.345			32.588	90.7438
																													229.142	28.332	189.16	28.32	336.026	20.685	131.163	26.611	115.285	27.136	29.596	237.329			32.614	90.6066
																													228.716	28.335	188.859	28.325	335.723	20.703	130.898	26.626	115.08	27.162	29.599	236.319			32.653	90.4814
																													228.309	28.339	188.505	28.33	335.42	20.722	130.677	26.637	114.862	27.185	29.6	235.309			32.675	90.3435
																													227.883	28.345	188.169	28.336	335.132	20.738	130.411	26.65	114.669	27.208	29.596	234.381			32.704	90.2071
																													227.476	28.35	187.779	28.341	334.844	20.752	130.205	26.663	114.464	27.235	29.603	233.371			32.733	90.0819
																													227.014	28.349	187.478	28.344	334.571	20.768	129.983	26.674	114.259	27.261	29.607	232.366			32.761	89.944
																													226.588	28.352	187.159	28.35	334.268	20.788	129.762	26.686	114.041	27.289	29.617	231.35			32.805	89.8068
																													226.181	28.358	186.823	28.356	333.995	20.806	129.556	26.699	113.836	27.314	29.624	230.428			32.832	89.6704
																													225.718	28.361	186.469	28.361	333.707	20.824	129.29	26.713	113.63	27.342	29.626	229.417			32.845	89.5444
																													225.348	28.365	186.132	28.366	333.434	20.842	129.069	26.725	113.412	27.366	29.619	228.401			32.874	89.4065
																													224.978	28.368	185.796	28.371	333.161	20.86	128.833	26.738	113.207	27.393	29.615	227.49			32.885	89.2701
																													224.608	28.373	185.442	28.376	332.873	20.875	128.611	26.75	113.002	27.42	29.619	226.474			32.916	89.1321
																													224.219	28.379	185.141	28.381	332.601	20.89	128.375	26.765	112.771	27.448	29.617	225.458			32.938	89.0077
																													223.812	28.384	184.769	28.386	332.267	20.911	128.139	26.777	112.566	27.476	29.62	224.453			32.956	88.8705
																													223.442	28.384	184.468	28.391	331.994	20.927	127.874	26.791	112.386	27.501	29.623	223.531			32.98	88.7326
																													223.035	28.393	184.096	28.394	331.676	20.944	127.638	26.803	112.181	27.526	29.627	222.515			33.01	88.5947
																													222.628	28.396	183.795	28.399	331.403	20.964	127.402	26.813	111.976	27.555	29.634	221.505			33.034	88.471
																													222.221	28.4	183.458	28.404	331.115	20.984	127.181	26.824	111.77	27.584	29.639	220.494			33.065	88.3331
																													221.814	28.403	183.104	28.409	330.812	20.999	126.945	26.839	111.578	27.611	29.648	219.572			33.079	88.1951
																													221.407	28.407	182.75	28.414	330.494	21.017	126.709	26.854	111.373	27.642	29.658	218.562			33.098	88.0579
																													221	28.411	182.431	28.419	330.191	21.036	126.473	26.868	111.155	27.672	29.659	217.552			33.109	87.9328
																													220.63	28.416	182.077	28.422	329.903	21.051	126.266	26.88	110.949	27.699	29.659	216.53			33.123	87.7956
																													220.259	28.421	181.741	28.422	329.599	21.068	126.06	26.893	110.744	27.728	29.668	215.613			33.133	87.6591
																													219.889	28.423	181.404	28.428	329.266	21.087	125.838	26.907	110.564	27.76	29.667	214.603			33.153	87.5205
																													219.519	28.427	181.068	28.433	328.978	21.104	125.617	26.921	110.359	27.789	29.67	213.587			33.166	87.3953
																													219.112	28.431	180.749	28.435	328.69	21.122	125.381	26.935	110.154	27.823	29.678	212.582			33.178	87.2589
																													218.761	28.435	180.412	28.436	328.387	21.14	125.145	26.945	109.949	27.858	29.677	211.66			33.193	87.1209
																													218.353	28.441	180.076	28.448	328.084	21.156	124.924	26.96	109.743	27.887	29.679	210.644			33.202	86.983
																													217.946	28.444	179.757	28.451	327.811	21.172	124.688	26.976	109.551	27.921	29.684	209.634			33.225	86.8601
																													217.521	28.446	179.421	28.455	327.508	21.19	124.467	26.988	109.371	27.952	29.687	208.618			33.239	86.7214
																													217.151	28.448	179.084	28.46	327.205	21.208	124.245	27.005	109.153	27.988	29.685	207.701			33.256	86.5835
																													216.762	28.45	178.73	28.465	326.917	21.224	124.009	27.018	108.948	28.023	29.686	206.691			33.276	86.4598
																													216.355	28.453	178.411	28.47	326.613	21.243	123.788	27.033	108.743	28.057	29.693	205.68			33.29	86.3218
																													215.966	28.456	178.11	28.473	326.31	21.262	123.567	27.049	108.525	28.091	29.698	204.758			33.297	86.1839
																													215.578	28.46	177.809	28.476	326.007	21.278	123.301	27.062	108.332	28.123	29.693	203.742			33.306	86.0467
																													215.171	28.466	177.473	28.481	325.719	21.295	123.109	27.074	108.127	28.159	29.701	202.732			33.313	85.9223
																													214.745	28.47	177.136	28.487	325.416	21.313	122.903	27.089	107.935	28.195	29.701	201.721			33.323	85.7844
																													214.375	28.474	176.8	28.493	325.113	21.328	122.696	27.102	107.755	28.229	29.706	200.799			33.33	85.6472
																													213.986	28.479	176.481	28.498	324.825	21.346	122.49	27.115	107.563	28.265	29.704	199.789			33.343	85.5093
																													213.635	28.483	176.162	28.5	324.522	21.366	122.269	27.13	107.345	28.301	29.702	198.779			33.353	85.3848
																													213.246	28.487	175.826	28.502	324.249	21.378	122.047	27.145	107.165	28.334	29.708	197.768			33.364	85.2476
																													212.821	28.492	175.543	28.506	323.931	21.396	121.811	27.16	106.985	28.367	29.709	196.84			33.379	85.1105
																													212.469	28.495	175.189	28.517	323.658	21.413	121.605	27.178	106.793	28.403	29.718	195.83			33.392	84.9725
																													212.099	28.499	174.905	28.521	323.385	21.426	121.369	27.195	106.588	28.436	29.719	194.825			33.4	84.8481
																													211.747	28.501	174.569	28.528	323.097	21.441	121.133	27.21	106.395	28.475	29.726	193.804			33.411	84.7102
																													211.396	28.502	174.232	28.534	322.794	21.459	120.912	27.225	106.203	28.513	29.727	192.882			33.418	84.5722
																													211.044	28.507	173.931	28.538	322.506	21.475	120.676	27.242	106.01	28.554	29.734	191.877			33.42	84.4351
																													210.619	28.512	173.613	28.546	322.203	21.491	120.484	27.259	105.818	28.591	29.732	190.861			33.422	84.3106
																													210.267	28.514	173.276	28.551	321.899	21.508	120.263	27.274	105.626	28.634	29.736	189.85			33.424	84.1735
																													209.878	28.518	172.993	28.557	321.611	21.522	120.041	27.292	105.42	28.672	29.735	188.934			33.441	84.0348
																													209.508	28.524	172.692	28.563	321.323	21.538	119.82	27.31	105.228	28.715	29.737	187.923			33.442	83.9103
																													209.12	28.528	172.408	28.565	321.02	21.555	119.584	27.328	105.036	28.757	29.743	186.907			33.448	83.7732
																													208.731	28.53	172.125	28.569	320.732	21.572	119.378	27.338	104.856	28.794	29.745	185.891			33.448	83.6352
																													208.361	28.532	171.806	28.574	320.429	21.589	119.141	27.361	104.664	28.838	29.745	184.975			33.473	83.4988
																													207.972	28.535	171.488	28.578	320.111	21.61	118.92	27.381	104.458	28.883	29.752	183.964			33.478	83.3736
																													207.584	28.537	171.169	28.582	319.793	21.627	118.714	27.397	104.266	28.929	29.75	182.948			33.496	83.2364
																													207.214	28.54	170.868	28.586	319.52	21.642	118.492	27.411	104.061	28.977	29.751	182.032			33.505	83.0985
																													206.862	28.544	170.514	28.592	319.262	21.656	118.271	27.429	103.894	29.016	29.756	181.016			33.518	82.9606
																													206.529	28.543	170.23	28.597	318.989	21.669	118.05	27.443	103.701	29.061	29.76	180			33.527	82.8362
																													206.177	28.549	169.929	28.601	318.701	21.687	117.843	27.462	103.522	29.104	29.761	178.995			33.525	82.699
																													205.789	28.553	169.646	28.607	318.413	21.702	117.622	27.479	103.355	29.146	29.762	178.067			33.531	82.561
																													205.456	28.556	169.363	28.611	318.11	21.716	117.401	27.498	103.188	29.185	29.76	177.063			33.537	82.4239
																													205.104	28.561	169.044	28.614	317.822	21.729	117.194	27.515	102.996	29.231	29.765	176.047			33.532	82.2994
																													204.734	28.566	168.725	28.618	317.534	21.747	116.973	27.533	102.803	29.272	29.772	175.036			33.539	82.1615
																													204.401	28.569	168.459	28.623	317.246	21.765	116.737	27.551	102.611	29.315	29.784	174.12			33.545	82.0243
																													204.012	28.574	168.176	28.627	316.958	21.779	116.545	27.568	102.419	29.364	29.771	173.104			33.556	81.8871
																													203.642	28.576	167.893	28.631	316.655	21.797	116.354	27.586	102.226	29.412	29.771	172.088			33.573	81.762
																													203.272	28.58	167.574	28.636	316.367	21.814	116.162	27.602	102.034	29.455	29.776	171.077			33.593	81.6248
																													202.939	28.583	167.308	28.639	316.079	21.83	115.97	27.619	101.841	29.506	29.774	170.161			33.598	81.4869
																													202.532	28.583	167.007	28.644	315.791	21.847	115.734	27.64	101.662	29.554	29.773	169.145			33.611	81.3497
																													202.181	28.585	166.724	28.648	315.503	21.862	115.528	27.663	101.495	29.597	29.772	168.134			33.611	81.2252
																													201.81	28.589	166.387	28.654	315.245	21.877	115.306	27.685	101.303	29.649	29.774	167.124			33.605	81.0881
																													201.422	28.593	166.104	28.657	314.988	21.893	115.1	27.707	101.11	29.7	29.776	166.202			33.605	80.9501
																													201.07	28.6	165.839	28.661	314.715	21.907	114.893	27.726	100.918	29.744	29.777	165.186			33.617	80.813
																													200.737	28.606	165.52	28.666	314.457	21.92	114.672	27.747	100.738	29.796	29.771	164.175			33.618	80.6878
																													200.404	28.607	165.219	28.671	314.139	21.936	114.466	27.771	100.559	29.848	29.775	163.253			33.62	80.5506
																													200.071	28.608	164.918	28.675	313.851	21.952	114.259	27.791	100.366	29.905	29.778	162.248			33.631	80.4127
																													199.738	28.612	164.617	28.681	313.593	21.965	114.067	27.808	100.174	29.969	29.782	161.238			33.645	80.2762
																													199.368	28.614	164.316	28.685	313.305	21.982	113.861	27.832	100.007	30.025	29.781	160.222			33.647	80.151
																													199.016	28.616	163.997	28.689	313.017	21.997	113.654	27.856	99.8274	30.073	29.796	159.3			33.661	80.0131
																													198.646	28.621	163.696	28.693	312.729	22.011	113.462	27.876	99.6606	30.121	29.799	158.284			33.683	79.8759
																													198.239	28.627	163.395	28.697	312.441	22.029	113.256	27.895	99.481	30.176	29.8	157.279			33.692	79.738
																													197.887	28.633	163.094	28.701	312.153	22.041	113.02	27.92	99.2758	30.244	29.806	156.263			33.7	79.6128
																													197.517	28.637	162.81	28.705	311.865	22.057	112.828	27.94	99.109	30.292	29.811	155.347			33.707	79.4756
																													197.166	28.641	162.527	28.71	311.577	22.071	112.651	27.962	98.9295	30.341	29.812	154.336			33.72	79.3385
																													196.796	28.644	162.244	28.713	311.319	22.082	112.459	27.985	98.7755	30.397	29.816	153.315			33.727	79.2133
																													196.444	28.648	161.943	28.719	311.047	22.098	112.282	28.007	98.5831	30.46	29.817	152.31			33.728	79.0768
																													196.074	28.652	161.624	28.724	310.759	22.112	112.091	28.026	98.3907	30.521	29.817	151.388			33.727	78.9382
																													195.741	28.654	161.323	28.728	310.501	22.126	111.899	28.049	98.2239	30.576	29.817	150.372			33.738	78.8017
																													195.426	28.658	161.04	28.732	310.243	22.142	111.707	28.07	98.07	30.622	29.827	149.367			33.737	78.6766
																													195.093	28.661	160.739	28.736	309.955	22.159	111.486	28.093	97.8647	30.686	29.83	148.445			33.742	78.5386
																													194.742	28.664	160.455	28.74	309.667	22.174	111.279	28.12	97.698	30.738	29.832	147.429			33.761	78.4014
																													194.409	28.668	160.154	28.745	309.379	22.191	111.073	28.144	97.544	30.799	29.835	146.418			33.77	78.2643
																													194.057	28.671	159.853	28.752	309.122	22.204	110.881	28.168	97.3644	30.861	29.836	145.408			33.775	78.1391
																													193.742	28.668	159.588	28.755	308.864	22.217	110.675	28.193	97.1977	30.912	29.837	144.486			33.79	78.0019
																													193.354	28.67	159.322	28.758	308.576	22.233	110.483	28.218	97.0181	30.974	29.841	143.481			33.807	77.8647
																													193.002	28.676	159.056	28.76	308.303	22.248	110.291	28.24	96.8513	31.023	29.843	142.465			33.812	77.7275
																													192.669	28.682	158.791	28.764	308.015	22.261	110.099	28.265	96.6589	31.078	29.84	141.449			33.804	77.6016
																													192.281	28.685	158.525	28.769	307.742	22.275	109.922	28.292	96.4793	31.143	29.845	140.533			33.809	77.4644
																													191.929	28.691	158.242	28.773	307.454	22.289	109.716	28.319	96.3125	31.196	29.846	139.522			33.814	77.3273
																													191.614	28.694	157.941	28.776	307.182	22.305	109.524	28.348	96.1329	31.258	29.851	138.506			33.816	77.1893
																													191.263	28.697	157.675	28.782	306.924	22.32	109.332	28.373	95.9534	31.324	29.856	137.496			33.834	77.0649
																													190.911	28.701	157.392	28.786	306.606	22.332	109.155	28.396	95.7866	31.382	29.861	136.574			33.837	76.927
																													190.523	28.706	157.073	28.791	306.363	22.344	108.964	28.422	95.6198	31.448	29.859	135.563			33.838	76.7898
																													190.208	28.708	156.79	28.796	306.045	22.358	108.757	28.446	95.4659	31.507	29.864	134.547			33.853	76.6654
																													189.857	28.714	156.506	28.802	305.802	22.371	108.565	28.471	95.2863	31.567	29.866	133.537			33.872	76.5282
																													189.486	28.72	156.223	28.805	305.544	22.384	108.373	28.502	95.1324	31.627	29.869	132.62			33.872	76.3902
																													189.172	28.718	155.94	28.81	305.287	22.397	108.167	28.53	94.9656	31.685	29.876	131.604			33.878	76.2531
																													188.857	28.72	155.639	28.814	305.029	22.409	107.975	28.558	94.8117	31.743	29.875	130.594			33.884	76.1279
																													188.543	28.725	155.338	28.818	304.771	22.422	107.783	28.587	94.6192	31.806	29.873	129.672			33.894	75.9907
																													188.228	28.729	155.072	28.821	304.468	22.437	107.577	28.614	94.4525	31.871	29.876	128.661			33.891	75.8528
																													187.914	28.732	154.824	28.825	304.195	22.452	107.385	28.642	94.2985	31.929	29.875	127.645			33.892	75.7156
																													187.599	28.736	154.558	28.828	303.907	22.466	107.208	28.669	94.1318	31.99	29.882	126.635			33.899	75.5904
																													187.247	28.738	154.31	28.831	303.635	22.483	107.002	28.699	93.965	32.056	29.885	125.718			33.906	75.4525
																													186.914	28.742	154.009	28.835	303.377	22.498	106.81	28.728	93.7854	32.117	29.891	124.702			33.91	75.3161
																													186.563	28.747	153.708	28.839	303.104	22.511	106.618	28.756	93.6187	32.182	29.888	123.686			33.916	75.1789
																													186.248	28.749	153.425	28.845	302.831	22.524	106.426	28.784	93.4391	32.244	29.891	122.682			33.927	75.0529
																													185.915	28.752	153.142	28.85	302.543	22.537	106.22	28.814	93.2723	32.303	29.891	121.76			33.952	74.9158
																													185.563	28.757	152.858	28.853	302.27	22.552	106.043	28.843	93.1055	32.373	29.895	120.749			33.967	74.7793
																													185.267	28.759	152.593	28.858	301.998	22.567	105.836	28.878	92.9388	32.441	29.895	119.739			33.978	74.6406
																													184.916	28.764	152.309	28.862	301.694	22.584	105.659	28.906	92.7592	32.498	29.894	118.723			33.987	74.517
																													184.601	28.767	152.008	28.866	301.437	22.595	105.468	28.939	92.5924	32.561	29.9	117.801			33.996	74.379
																													184.268	28.768	151.743	28.87	301.194	22.608	105.276	28.973	92.4257	32.626	29.908	116.79			33.99	74.2411
																													183.935	28.771	151.477	28.875	300.937	22.619	105.084	29.003	92.2332	32.692	29.912	115.78			34.001	74.1039
																													183.602	28.775	151.194	28.879	300.664	22.632	104.878	29.038	92.0921	32.755	29.917	114.769			34.001	73.9795
																													183.287	28.777	150.946	28.882	300.361	22.646	104.671	29.069	91.9382	32.813	29.914	113.847			34	73.8416
																													182.991	28.779	150.662	28.886	300.088	22.66	104.479	29.107	91.7714	32.873	29.914	112.837
																													182.677	28.782	150.379	28.889	299.815	22.672	104.288	29.141	91.6175	32.934	29.913	111.821
																													182.381	28.786	150.078	28.894	299.542	22.686	104.096	29.178	91.4507	33.002	29.916	110.899
																													182.066	28.787	149.83	28.897	299.269	22.7	103.919	29.215	91.284	33.069	29.916	109.894
																													181.733	28.79	149.565	28.901	298.996	22.714	103.742	29.24	91.1172	33.128	29.918	108.872
																													181.4	28.793	149.281	28.905	298.708	22.727	103.55	29.28	90.9504	33.196	29.922	107.867
																													181.048	28.796	149.016	28.91	298.436	22.741	103.373	29.315	90.7965	33.266	29.93	106.945
																													180.734	28.799	148.768	28.914	298.163	22.756	103.181	29.356	90.6297	33.324	29.929	105.929
																													180.401	28.802	148.502	28.918	297.89	22.768	103.019	29.386	90.4501	33.39	29.929	104.919
																													180.105	28.805	148.219	28.923	297.617	22.781	102.812	29.424	90.2962	33.45	29.931	103.909
																													179.809	28.809	147.918	28.927	297.344	22.795	102.621	29.459	90.1423	33.517	29.937	102.987
																													179.512	28.811	147.652	28.93	297.102	22.808	102.429	29.5	89.9627	33.582	29.937	101.976
																													179.216	28.814	147.386	28.934	296.829	22.82	102.237	29.538	89.7959	33.649	29.94	100.96
																													178.883	28.817	147.139	28.938	296.586	22.835	102.06	29.57	89.6291	33.709	29.942	100.044
																													178.587	28.82	146.891	28.941	296.283	22.849	101.868	29.608	89.4881	33.772	29.947	99.0276
																													178.291	28.822	146.643	28.944	296.01	22.862	101.691	29.648	89.3341	33.831	29.951	98.0172
																													177.995	28.824	146.342	28.95	295.738	22.873	101.529	29.682	89.1673	33.898	29.953	97.0067
																													177.699	28.826	146.111	28.953	295.48	22.886	101.323	29.715	88.9878	33.963	29.955	96.0847
																													177.403	28.828	145.846	28.957	295.192	22.899	101.146	29.756	88.8466	34.024	29.958	95.0742
																													177.107	28.833	145.598	28.96	294.934	22.91	100.954	29.793	88.6799	34.077	29.961	94.0583
																													176.774	28.836	145.332	28.964	294.661	22.925	100.777	29.831	88.5131	34.139	29.967	93.0478
																													176.459	28.838	145.084	28.966	294.389	22.938	100.585	29.874	88.3592	34.193	29.963	92.1313
																													176.126	28.841	144.836	28.97	294.116	22.951	100.423	29.912	88.1924	34.256	29.967	91.1153
																													175.812	28.846	144.571	28.972	293.858	22.964	100.261	29.945	88.0385	34.322	29.972	90.1049
																													175.46	28.85	144.305	28.976	293.57	22.976	100.054	29.988	87.8717	34.382	29.973	89.0945
																													175.127	28.849	144.04	28.979	293.312	22.99	99.8771	30.024	87.705	34.435	29.971	88.1779
																													174.812	28.852	143.792	28.982	293.07	23.003	99.7001	30.065	87.551	34.497	29.971	87.1564
																													174.479	28.855	143.544	28.986	292.827	23.015	99.5231	30.106	87.3843	34.562	29.973	86.1515
																													174.165	28.859	143.278	28.989	292.585	23.027	99.3313	30.143	87.2303	34.617	29.972	85.1411
																													173.813	28.864	143.03	28.993	292.342	23.037	99.1543	30.187	87.0636	34.679	29.98	84.2135
																													173.536	28.866	142.729	28.997	292.039	23.051	98.9773	30.232	86.9224	34.73	29.983	83.2086
																													173.239	28.869	142.481	29	291.766	23.062	98.7855	30.278	86.7685	34.789	29.987	82.1926
																													172.943	28.872	142.233	29	291.509	23.075	98.6085	30.315	86.6017	34.846	29.986	81.2706
																													172.666	28.875	142.003	29	291.251	23.087	98.4315	30.362	86.4478	34.895	29.987	80.2601
																													172.37	28.877	141.755	29.008	290.978	23.1	98.2545	30.403	86.3067	34.947	29.987	79.2442
																													172.055	28.882	141.525	29.008	290.705	23.112	98.0775	30.446	86.1399	35.009	29.983	78.2337
																													171.741	28.885	141.295	29.017	290.448	23.124	97.9005	30.487	85.9732	35.072	29.988	77.3172
																													171.426	28.888	141.029	29.014	290.175	23.137	97.7382	30.53	85.8192	35.133	29.99	76.3012
																													171.111	28.89	140.781	29.016	289.917	23.148	97.576	30.57	85.6525	35.185	29.993	75.2908
																													170.797	28.894	140.409	29.027	289.644	23.162	97.4137	30.611	85.4985	35.243	29.995	74.2804
																													170.482	28.898	139.967	29.032	289.371	23.176	97.2515	30.65	85.3446	35.294	30.001	73.3638
																													170.168	28.901	139.63	29.041	289.144	23.187	97.0892	30.69	85.1907	35.345	30.002	72.3478
																													169.872	28.904	139.241	29.047	288.902	23.197	96.9122	30.734	85.0496	35.402	30.007	71.3319
																													169.557	28.907	138.869	29.049	288.629	23.207	96.7352	30.777	84.87	35.459	30.012	70.3215
																													169.242	28.909	138.479	29.06	288.386	23.219	96.5582	30.817	84.716	35.505	30.022	69.4049
																													168.928	28.912	138.054	29.066	288.129	23.232	96.3812	30.866	84.5749	35.553	30.027	68.3945
																													168.65	28.915	137.718	29.072	287.856	23.242	96.2041	30.911	84.4338	35.596	30.031	67.3785
																													168.317	28.916	137.346	29.079	287.598	23.254	96.0271	30.95	84.2927	35.636	30.032	66.4564
																													168.003	28.918	136.956	29.084	287.34	23.265	95.8501	30.996	84.1388	35.677	30.038	65.446
																													167.725	28.921	136.584	29.089	287.068	23.277	95.6731	31.04	83.972	35.732
																													167.411	28.925	136.248	29.093	286.81	23.288	95.4961	31.079	83.8181	35.773
																													167.114	28.929	135.911	29.098	286.552	23.3	95.3338	31.123	83.6641	35.819
																													166.781	28.931	135.557	29.105	286.279	23.313	95.1716	31.166	83.5102	35.865
																													166.467	28.934	135.185	29.112	286.022	23.325	94.9798	31.213	83.3434	35.908
																													166.171	28.938	134.778	29.116	285.764	23.336	94.8176	31.249	83.1895	35.948
																													165.838	28.942	134.442	29.125	285.491	23.347	94.6701	31.29	83.0356	35.985
																													165.56	28.946	134.07	29.133	285.264	23.358	94.4931	31.337	82.8816	36.023
																													165.245	28.949	133.698	29.136	285.021	23.367	94.3161	31.377	82.7405	36.064
																													164.949	28.952	133.361	29.141	284.733	23.379	94.1243	31.424	82.5738	36.106
																													164.653	28.955	133.007	29.147	284.506	23.39	93.9473	31.469	82.4198	36.141
																													164.32	28.957	132.635	29.153	284.218	23.403	93.785	31.515	82.2787	36.172
																													164.006	28.96	132.281	29.161	283.96	23.416	93.608	31.555	82.1504	36.205
																													163.747	28.962	131.909	29.17	283.687	23.429	93.431	31.604	81.9837	36.237
																													163.469	28.965	131.537	29.178	283.43	23.437	93.2687	31.653	81.8297	36.272
																													163.191	28.967	131.219	29.185	283.202	23.446	93.0918	31.696	81.6758	36.309
																													162.877	28.97	130.811	29.19	282.945	23.459	92.9295	31.737	81.5347	36.341
																													162.581	28.973	130.493	29.196	282.672	23.47	92.7525	31.781	81.4064	36.37
																													162.266	28.975	130.156	29.2	282.414	23.482	92.605	31.821	81.2396	36.404
																													161.97	28.979	129.838	29.204	282.172	23.493	92.428	31.861	81.0985	36.439
																													161.711	28.982	129.519	29.209	281.899	23.505	92.2805	31.898	80.9446	36.467
																													161.415	28.985	129.129	29.217	281.641	23.518	92.1034	31.94	80.8035	36.494
																													161.119	28.99	128.775	29.224	281.383	23.527	91.9264	31.986	80.6496	36.519
																													160.804	28.993	128.35	29.232	281.156	23.539	91.7494	32.032	80.4956	36.542
																													160.527	28.995	127.89	29.241	280.868	23.552	91.6019	32.067	80.3674	36.567
																													160.231	28.999	127.376	29.249	280.61	23.563	91.4249	32.106	80.2391	36.587
																													159.935	29.002	126.898	29.259	280.353	23.574	91.2627	32.146	80.098	36.613
																													159.676	29.005	126.438	29.267	280.095	23.586	91.1151	32.179	79.9697	36.637
																													159.38	29.007	125.977	29.277	279.822	23.597	90.9529	32.218	79.8157	36.66
																													159.102	29.008	125.499	29.286	279.565	23.609	90.7906	32.259	79.6875	36.68
																													158.843	29.01	125.092	29.298	279.307	23.621	90.5989	32.299	79.5592	36.695
																													158.547	29.011	124.596	29.308	279.049	23.63	90.4366	32.338	79.4052	36.72
																													158.232	29.014	124.171	29.315	278.822	23.64	90.2744	32.367	79.2513	36.745
																													157.936	29.018	123.764	29.323	278.534	23.651	90.1121	32.397	79.0974	36.769
																													157.659	29.02	123.339	29.331	278.307	23.66	89.9646	32.431	78.9691	36.785
																													157.381	29.022	122.931	29.34	278.049	23.67	89.8171	32.464	78.828	36.803
																													157.103	29.024	122.524	29.348	277.791	23.68	89.6696	32.495	78.6869	36.817
																													156.807	29.026	122.028	29.356	277.549	23.691	89.5073	32.526	78.5458	36.827
																													156.53	29.028	121.585	29.365	277.321	23.7	89.3303	32.563	78.3918	36.836
																													156.234	29.032	121.143	29.374	277.079	23.712	89.1828	32.593	78.2379	36.856
																													155.938	29.033	120.7	29.383	276.836	23.723	89.0353	32.63	78.1096	36.873
																													155.642	29.037	120.257	29.392	276.594	23.734	88.873	32.654	77.9685	36.89
																													155.383	29.04	119.815	29.402	276.366	23.744	88.7403	32.681	77.8146	36.908
																													155.068	29.044	119.372	29.412	276.139	23.753	88.5633	32.712	77.6606	36.93
																													154.79	29.048	118.929	29.42	275.912	23.763	88.3863	32.743	77.5324	36.946
																													154.476	29.05	118.451	29.43	275.654	23.773	88.2388	32.775	77.3656	36.956
																													154.217	29.053	118.026	29.441	275.396	23.784	88.0765	32.807	77.2373	36.967
																													153.958	29.056	117.619	29.45	275.139	23.796	87.8995	32.83	77.109	36.981
																													153.68	29.058	117.229	29.459	274.896	23.805	87.752	32.862	76.9808	36.992
																													153.403	29.061	116.84	29.468	274.638	23.816	87.5602	32.889	76.8525	37.008
																													153.107	29.064	116.45	29.476	274.396	23.83	87.4127	32.919	76.7114	37.02
																													152.829	29.067	115.99	29.486	274.138	23.841	87.2505	32.949	76.5703	37.032
																													152.551	29.068	115.565	29.498	273.896	23.849	87.0734	32.975	76.4292	37.042
																													152.274	29.07	115.14	29.506	273.668	23.859	86.926	33.003	76.2752	37.054
																													151.996	29.073	114.715	29.517	273.426	23.868	86.7784	33.034	76.1469	37.062
																													151.719	29.076	114.254	29.527	273.183	23.874	86.6014	33.06	76.0058	37.078
																													151.441	29.079	113.865	29.538	272.926	23.884	86.4392	33.086	75.8647	37.093
																													151.182	29.082	113.457	29.548	272.698	23.895	86.2769	33.106	75.7236	37.103
																													150.941	29.083	113.032	29.56	272.456	23.907	86.1294	33.127	75.5953	37.114
																													150.682	29.085	112.625	29.569	272.228	23.916	85.9819	33.146	75.4414	37.125
																													150.442	29.089	112.2	29.581	272.001	23.926	85.8196	33.178	75.3131	37.135
																													150.183	29.092	111.793	29.592	271.758	23.936	85.6574	33.2	75.1592	37.145
																													149.905	29.093	111.385	29.604	271.531	23.944	85.5099	33.217	75.0181	37.153
																													149.628	29.097	110.943	29.616	271.273	23.955	85.3624	33.239	74.8641	37.16
																													149.369	29.101	110.535	29.628	271.031	23.966	85.2149	33.256	74.7359	37.166
																													149.091	29.102	110.093	29.641	270.773	23.975	85.0526	33.276	74.5948	37.173
																													148.813	29.106	109.721	29.653	270.531	23.987	84.8903	33.293	74.4536	37.18
																													148.536	29.11	109.278	29.667	270.288	23.997	84.7428	33.315	74.3254	37.182
																													148.277	29.112	108.871	29.678	270.031	24.007	84.5806	33.325	74.1843	37.189
																													147.999	29.114	108.481	29.691	269.788	24.018	84.4331	33.34	74.0688	37.196
																													147.722	29.118	108.074	29.704	269.545	24.029	84.2561	33.361	73.9149	37.2
																													147.463	29.119	107.72	29.715	269.288	24.038	84.1233	33.382	73.7738	37.208
																													147.185	29.121	107.33	29.729	269.045	24.049	83.9758	33.398	73.6583	37.215
																													146.889	29.121	106.923	29.743	268.788	24.06	83.8283	33.415	73.5172	37.224
																													146.648	29.122	106.533	29.755	268.56	24.069	83.666	33.428	73.3889	37.233
																													146.408	29.126	106.144	29.768	268.303	24.079	83.5333	33.44	73.2606	37.239
																													146.149	29.13	105.754	29.78	268.06	24.09	83.371	33.449	73.1452	37.244
																													145.89	29.133	105.365	29.796	267.833	24.099	83.2235	33.465	73.0041	37.251
																													145.612	29.137	104.975	29.809	267.575	24.109	83.0613	33.48	72.8758	37.262
																													145.372	29.142	104.639	29.825	267.332	24.119	82.9137	33.492	72.7604	37.256
																													145.131	29.145	104.284	29.839	267.105	24.129	82.7515	33.503	72.6321	37.254
																													144.89	29.147	103.93	29.852	266.863	24.138	82.604	33.518	72.491	37.274
																													144.631	29.15	103.594	29.865	266.62	24.147	82.4565	33.536	72.3499	37.274
																													144.335	29.154	103.24	29.878	266.378	24.157	82.309	33.549	72.2344	37.29
																													144.095	29.155	102.903	29.891	266.135	24.167	82.1615	33.559	72.0805	37.295
																													143.836	29.159	102.549	29.905	265.893	24.177	81.9845	33.573	71.965	37.296
																													143.558	29.163	102.213	29.92	265.635	24.185	81.837	33.591	71.8367	37.312
																													143.336	29.165	101.876	29.935	265.392	24.195	81.6747	33.607	71.6956	37.316
																													143.04	29.167	101.504	29.95	265.15	24.205	81.5272	33.621	71.5545	37.33
																													142.781	29.17	101.15	29.968	264.938	24.216	81.3797	33.631	71.4262	37.337
																													142.54	29.173	100.76	29.986	264.71	24.225	81.2322	33.644	71.298	37.337
																													142.281	29.175	100.424	30.002	264.468	24.233	81.0699	33.655	71.1825	37.346
																													142.022	29.177	100.052	30.02	264.225	24.244	80.9077	33.658	71.0671	37.357
																													141.782	29.18	99.6802	30.036	263.968	24.255	80.7749	33.665	70.926	37.363
																													141.504	29.183	99.3438	30.053	263.725	24.265	80.6126	33.676	70.7977	37.372
																													141.264	29.186	99.0073	30.071	263.482	24.276	80.4799	33.684	70.6566	37.378
																													141.023	29.189	98.6885	30.092	263.24	24.285	80.3176	33.69	70.5155	37.384
																													140.782	29.191	98.3521	30.108	262.982	24.294	80.1849	33.701	70.3872	37.384
																													140.542	29.193	97.9625	30.128	262.74	24.302	80.0226	33.711	70.2589	37.384
																													140.283	29.195	97.6437	30.146	262.497	24.313	79.8751	33.721	70.1306	37.391
																													140.024	29.198	97.3073	30.163	262.255	24.324	79.7276	33.729	70.0023	37.4
																													139.765	29.2	96.9885	30.181	262.012	24.332	79.5653	33.734	69.874	37.407
																													139.487	29.204	96.6521	30.2	261.77	24.341	79.4326	33.741	69.7458	37.414
																													139.228	29.207	96.3333	30.221	261.527	24.348	79.2851	33.751	69.6175	37.421
																													138.969	29.21	95.9792	30.241	261.3	24.358	79.1376	33.764	69.4892	37.426
																													138.71	29.212	95.625	30.263	261.072	24.364	79.0048	33.773	69.3609	37.435
																													138.469	29.215	95.2531	30.285	260.86	24.371	78.8573	33.782	69.2327	37.437
																													138.229	29.218	94.899	30.307	260.633	24.379	78.695	33.784	69.1044	37.44
																													137.951	29.22	94.5802	30.327	260.406	24.389	78.5475	33.787	68.9761	37.446
																													137.729	29.223	94.2083	30.349	260.163	24.399	78.4	33.795	68.8478	37.453
																													137.507	29.226	93.8896	30.369	259.951	24.41	78.2673	33.799	68.7195	37.458
																													137.267	29.23	93.5177	30.392	259.708	24.421	78.1198	33.808	68.5913	37.462
																													137.026	29.234	93.199	30.414	259.466	24.427	77.987	33.817	68.4758	37.464
																													136.767	29.23	92.8979	30.437	259.208	24.436	77.8395	33.826	68.3475	37.464
																													136.545	29.234	92.5792	30.458	258.966	24.444	77.692	33.835	68.2192	37.464
																													136.286	29.236	92.2781	30.484	258.738	24.456	77.5445	33.841	68.0781	37.464
																													136.045	29.242	91.9417	30.507	258.496	24.466	77.397	33.85	67.9498	37.466
																													135.786	29.243	91.5875	30.533	258.268	24.473	77.2642	33.856	67.8472	37.469
																													135.546	29.248	91.2865	30.557	258.026	24.479	77.1167	33.864	67.719	37.476
																													135.287	29.251	90.95	30.581	257.783	24.488	76.9692	33.871	67.5907	37.482
																													135.046	29.251	90.6135	30.608	257.571	24.499	76.8365	33.874	67.4752	37.485
																													134.787	29.251	90.2948	30.636	257.344	24.509	76.689	33.883	67.3598	37.492
																													134.546	29.256	89.9583	30.661	257.101	24.519	76.5562	33.892	67.2187	37.496
																													134.306	29.259	89.6219	30.688	256.859	24.524	76.4087	33.899	67.1032	37.501
																													134.084	29.263	89.3031	30.716	256.616	24.532	76.2612	33.905	67.0006	37.504
																													133.843	29.26	88.9313	30.743	256.374	24.541	76.1284	33.91	66.8851	37.504
																													133.584	29.26	88.6479	30.771	256.146	24.551	75.9957	33.916	66.7569	37.508
																													133.344	29.267	88.2938	30.8	255.904	24.562	75.8629	33.925	66.6286	37.516
																													133.122	29.27	87.9573	30.825	255.692	24.573	75.7007	33.933	66.5003	37.52
																													132.863	29.273	87.6385	30.854	255.434	24.586	75.5532	33.937	66.3848	37.523
																													132.603	29.278	87.3375	30.879	255.207	24.595	75.4351	33.943	66.2822	37.526
																													132.363	29.282	87.0542	30.906	254.994	24.602	75.3171	33.95	66.1539	37.529
																													132.122	29.286	86.7708	30.934	254.752	24.611	75.1549	33.956	66.0385	37.529
																													131.882	29.29	86.4698	30.96	254.524	24.619	75.0221	33.961	65.9102	37.53
																													131.641	29.294	86.1333	30.992	254.267	24.628	74.9041	33.967	65.7947	37.533
																													131.419	29.297	85.8146	31.022	254.055	24.636	74.7566	33.97	65.6793	37.533
																													131.179	29.302	85.4958	31.054	253.797	24.645	74.6091	33.974	65.551	37.538
																													130.957	29.306	85.1948	31.084	253.569	24.655	74.4763	33.979	65.4356	37.542
																													130.698	29.31	84.8937	31.118	253.357	24.663	74.3288	33.983	65.3073	37.545
																													130.475	29.313	84.5573	31.152	253.13	24.672	74.1961	33.984	65.1918	37.547
																													130.216	29.317	84.2562	31.183	252.887	24.68	74.0633	33.987	65.0892	37.551
																													129.994	29.32	83.9729	31.218	252.645	24.689	73.9306	33.988	64.9738	37.552
																													129.717	29.323	83.6719	31.251	252.402	24.696	73.7831	33.995	64.8711	37.555
																													129.495	29.325	83.3177	31.286	252.175	24.705	73.6503	34.001	64.73	37.56
																													129.254	29.328	83.0167	31.319	251.948	24.713	73.5028	34.006	64.6017	37.561
																													129.032	29.33	82.7156	31.354	251.72	24.72	73.37	34.011	64.4991	37.559
																													128.792	29.334	82.45	31.386	251.493	24.73	73.252	34.018	64.3709	37.562
																													128.569	29.336	82.1667	31.417	251.25	24.739	73.1045	34.026	64.2554	37.566
																													128.347	29.339	81.8833	31.45	251.023	24.747	72.9865	34.025	64.1528	37.569
																													128.088	29.343	81.5646	31.487	250.796	24.755	72.8538	34.031	64.0373	37.575
																													127.866	29.346	81.2635	31.524	250.568	24.764	72.721	34.034	63.9219	37.578
																													127.626	29.351	80.9625	31.556	250.311	24.773	72.603	34.039	63.7936	37.581
																													127.385	29.356	80.6615	31.594	250.098	24.783	72.4555	34.049	63.691	37.583
																													127.182	29.356	80.3958	31.631	249.856	24.791	72.3227	34.051	63.5627	37.59
																													126.923	29.361	80.0771	31.668	249.629	24.798	72.19	34.057	63.4601	37.589
																													126.682	29.364	79.776	31.706	249.401	24.806	72.072	34.063	63.3574	37.591
																													126.478	29.365	79.4927	31.739	249.174	24.814	71.9245	34.068	63.2291	37.594
																													126.256	29.368	79.1917	31.779	248.962	24.822	71.7917	34.074	63.1137	37.6
																													126.034	29.372	78.9083	31.815	248.734	24.829	71.6737	34.072	62.9982	37.607
																													125.831	29.375	78.6073	31.858	248.507	24.838	71.5262	34.075	62.8828	37.612
																													125.609	29.379	78.324	31.899	248.31	24.847	71.3935	34.08	62.7674	37.616
																													125.405	29.383	78.0583	31.935	248.082	24.857	71.2754	34.086	62.6391	37.619
																													125.202	29.386	77.775	31.97	247.84	24.865	71.1427	34.093	62.5364	37.623
																													124.961	29.39	77.5271	32.005	247.613	24.872	71.0099	34.104	62.421	37.624
																													124.758	29.394	77.2615	32.04	247.4	24.88	70.8772	34.114	62.3055	37.62
																													124.517	29.397	76.9781	32.082	247.158	24.89	70.7444	34.121	62.1901	37.62
																													124.276	29.401	76.6948	32.123	246.931	24.897	70.6117	34.125	62.0746	37.627
																													124.054	29.404	76.3937	32.163	246.718	24.906	70.4789	34.13	61.9592	37.634
																													123.814	29.407	76.1281	32.198	246.476	24.914	70.3314	34.135	61.8437	37.643
																													123.592	29.409	75.8802	32.239	246.264	24.922	70.1986	34.139	61.7411	37.652
																													123.388	29.411	75.5792	32.275	246.051	24.93	70.0659	34.146	61.6257	37.657
																													123.185	29.412	75.2958	32.316	245.854	24.938	69.9331	34.152	61.5102	37.665
																													122.981	29.416	75.0125	32.356	245.642	24.945	69.8151	34.157	61.3948	37.672
																													122.778	29.42	74.7646	32.389	245.43	24.952	69.6824	34.161	61.2921	37.679
																													122.574	29.425	74.499	32.427	245.203	24.96	69.5496	34.166	61.1767	37.683
																													122.333	29.429	74.2156	32.467	244.975	24.967	69.4316	34.172	61.074	37.682
																													122.13	29.432	73.9323	32.508	244.748	24.975	69.2989	34.174	60.9586	37.683
																													121.926	29.433	73.649	32.549	244.52	24.984	69.1808	34.177	60.8432	37.685
																													121.723	29.434	73.4188	32.583	244.293	24.994	69.0481	34.176	60.7277	37.69
																													121.501	29.437	73.1354	32.613	244.081	25.001	68.9153	34.175	60.6122	37.692
																													121.316	29.444	72.8698	32.649	243.854	25.008	68.7973	34.184	60.5096	37.693
																													121.094	29.447	72.6042	32.686	243.626	25.015	68.6498	34.182	60.3942	37.692
																													120.872	29.448	72.3385	32.721	243.414	25.022	68.5318	34.191	60.2916	37.689
																													120.65	29.452	72.0729	32.754	243.187	25.032	68.4138	34.196	60.1761	37.686
																													120.427	29.455	71.8073	32.784	242.974	25.039	68.281	34.201	60.0735	37.681
																													120.187	29.462	71.5417	32.811	242.777	25.047	68.163	34.204	59.958	37.675
																													119.983	29.465	71.276	32.841	242.55	25.056	68.0303	34.204	59.8426	37.674
																													119.761	29.471	71.0281	32.872	242.323	25.061	67.9123	34.21	59.7528	37.675
																													119.539	29.476	70.7625	32.899	242.095	25.07	67.7795	34.218	59.6245	37.673
																													119.317	29.479	70.4792	32.926	241.868	25.08	67.6615	34.22	59.5347	37.673
																													119.114	29.482	70.2135	32.95	241.641	25.088	67.5435	34.217	59.4192	37.673
																													118.929	29.488	69.9833	32.967	241.428	25.094	67.4255	34.218	59.3166	37.673
																													118.688	29.493	69.7531	32.984	241.201	25.101	67.3075	34.222	59.214	37.675
																													118.485	29.497	69.5229	33.001	240.989	25.113	67.1895	34.227	59.0985	37.676
																													118.299	29.503	69.2927	33.014	240.761	25.121	67.0567	34.226	58.9959	37.679
																													118.059	29.507	69.0094	33.024	240.534	25.129	66.9387	34.231	58.8933	37.679
																													117.837	29.51	68.7615	33.038	240.201	25.135	66.806	34.235	58.7778	37.676
																													117.615	29.514	68.4781	33.049	239.852	25.146	66.688	34.235	58.6624	37.676
																													117.393	29.517	68.2479	33.056	239.503	25.156	66.57	34.241	58.5598	37.677
																													117.171	29.52	68.0177	33.063	239.109	25.166	66.452	34.245	58.47	37.68
																													116.986	29.525	67.7875	33.072	238.761	25.181	66.3192	34.248	58.3545	37.681
																													116.745	29.532	67.5219	33.078	238.442	25.193	66.2012	34.254	58.2519	37.677
																													116.542	29.536	67.274	33.084	238.124	25.204	66.0832	34.258	58.1493	37.676
																													116.319	29.542	67.0615	33.087	237.806	25.21	65.9504	34.264	58.0466	37.676
																													116.097	29.546	66.8135	33.09	237.487	25.218	65.8324	34.272	57.9312	37.676
																													115.894	29.547	66.5833	33.089	237.139	25.236	65.7144	34.275	57.8286	37.678
																													115.653	29.552	66.3177	33.091	236.79	25.248	65.5964	34.282	57.7131	37.678
																													115.468	29.553	66.0875	33.094	236.442	25.259	65.4784	34.287	57.6105	37.676
																													115.228	29.557	65.875	33.096	236.093	25.272	65.3457	34.295	57.5079	37.677
																													115.061	29.561	65.6448	33.099	235.79	25.281	65.2276	34.303	57.4053	37.685
																													114.839	29.567	65.4323	33.1	235.411	25.294	65.0949	34.309	57.3154	37.693
																													114.617	29.571	65.2198	33.099	235.062	25.307	64.9769	34.307	57.2	37.698
																													114.414	29.578	64.9719	33.098	234.683	25.316	64.8736	34.311	57.0974	37.703
																													114.191	29.581	64.7417	33.098	234.335	25.33	64.7556	34.315	56.9948	37.708
																													113.988	29.586	64.4938	33.099	233.971	25.342	64.6376	34.316	56.8921	37.711
																													113.803	29.59	64.2812	33.098	233.622	25.354	64.5196	34.319	56.7767	37.712
																													113.581	29.595	64.051	33.096	233.274	25.363	64.3869	34.322	56.6741	37.714
																													113.377	29.6	63.8208	33.093	232.97	25.374	64.2689	34.326	56.5714	37.714
																													113.174	29.603	63.5729	33.088	232.652	25.382	64.1656	34.331	56.4688	37.713
																													112.97	29.608	63.3427	33.083	232.349	25.393	64.0476	34.336	56.3533	37.714
																													112.748	29.613	63.1479	33.079	232.016	25.408	63.9296	34.341	56.2636	37.713
																													112.526	29.617	62.9	33.077	231.667	25.417	63.8263	34.345	56.1609	37.713
																													112.341	29.621	62.6698	33.075	231.333	25.429	63.7083	34.345	56.0583	37.715
																													112.156	29.626	62.4573	33.072	230.985	25.441	63.5903	34.346	55.9557	37.72
																													111.934	29.63	62.2271	33.068	230.651	25.453	63.4723	34.346	55.8531	37.722
																													111.73	29.637	62.0323	33.064	230.303	25.466	63.3543	34.347	55.7504	37.726
																													111.527	29.642	61.8198	33.06	229.969	25.476	63.2363	34.352	55.6478	37.73
																													111.323	29.647	61.5896	33.058	229.636	25.484	63.1183	34.354	55.5452	37.736
																													111.12	29.652	61.3771	33.056	229.287	25.498	63.0003	34.358	55.4426	37.738
																													110.916	29.658	61.1646	33.053	228.954	25.51	62.8823	34.36	55.3399	37.734
																													110.694	29.661	60.9167	33.049	228.62	25.523	62.779	34.363	55.2501	37.734
																													110.491	29.66	60.7219	33.044	228.317	25.531	62.661	34.368	55.1475	37.734
																													110.287	29.664	60.4917	33.041	228.014	25.54	62.5283	34.369	55.0449	37.738
																													110.083	29.67	60.2615	33.038	227.681	25.548	62.425	34.368	54.9295	37.738
																													109.898	29.676	60.0667	33.038	227.377	25.559	62.307	34.364	54.8268	37.733
																													109.695	29.68	59.8542	33.037	227.044	25.57	62.2037	34.365	54.7242	37.739
																													109.473	29.684	59.624	33.036	226.68	25.582	62.0857	34.366	54.6216	37.782
																													109.288	29.692	59.3937	33.036	226.347	25.592	61.9825	34.368	54.5189	37.776
																													109.103	29.698	59.199	33.035	226.043	25.602	61.8497	34.375	54.4163	37.774
																													108.918	29.704	58.9688	33.035	225.68	25.614	61.7465	34.378	54.3265	37.773
																													108.714	29.712	58.774	33.033	225.346	25.625	61.6285	34.382	54.2239	37.752
																													108.548	29.719	58.5615	33.031	225.028	25.636	61.5105	34.385	54.1084	37.747
																													108.344	29.725	58.349	33.029	224.694	25.647	61.3925	34.392	54.0058	37.745
																													108.14	29.73	58.1187	33.028	224.361	25.657	61.2892	34.398	53.916	37.74
																													107.937	29.734	57.8885	33.025	224.028	25.663	61.1712	34.398	53.8262	37.742
																													107.752	29.738	57.676	33.023	223.709	25.679	61.0532	34.397	53.7236	37.739
																													107.548	29.74	57.4458	33.02	223.376	25.693	60.9499	34.397	53.621	37.741
																													107.345	29.752	57.2333	33.016	223.088	25.7	60.8172	34.403
																													107.16	29.756	57.0208	33.014	222.754	25.71	60.6992	34.414
																													106.956	29.759	56.8083	33.012	222.391	25.718	60.6107	34.416
																													106.753	29.762	56.5781	33.012	222.072	25.726	60.4927	34.424
																													106.586	29.77	56.3833	33.01	221.739	25.736	60.3894	34.432
																													106.401	29.778	56.1708	33.008	221.42	25.747	60.2714	34.43
																													106.198	29.786	55.9583	33.006	221.117	25.76	60.1534	34.429
																													105.994	29.791	55.7635	33.002	220.769	25.772	60.0502	34.433
																													105.809	29.798	55.551	32.998	220.481	25.781	59.9469	34.429
																													105.605	29.805	55.3385	32.993	220.147	25.789	59.8289	34.441
																													105.42	29.813	55.1437	32.99	219.829	25.799	59.7109	34.443
																													105.235	29.822	54.949	32.99	219.511	25.816	59.5929	34.449
																													105.013	29.828	54.7365	32.989	219.192	25.824	59.4896	34.456
																													104.847	29.834	54.5417	32.988	218.889	25.832	59.3569	34.458
																													104.643	29.84	54.3469	32.988	218.571	25.842	59.2536	34.467
																													104.458	29.847	54.1698	32.987	218.222	25.853	59.1504	34.475
																													104.273	29.854	53.975	32.983	217.934	25.86	59.0324	34.481
																													104.069	29.86	53.7979	32.981	217.631	25.87	58.9291	34.484
																													103.903	29.866	53.6031	32.981	217.343	25.88	58.8258	34.488
																													103.681	29.872	53.4083	32.983	216.994	25.889	58.7078	34.49
																													103.496	29.878	53.2135	32.982	216.691	25.9	58.6046	34.493
																													103.348	29.884	53.0187	32.982	216.403	25.909	58.5013	34.498
																													103.144	29.891	52.824	32.982	216.085	25.917	58.3833	34.499
																													102.959	29.896	52.6292	32.982	215.736	25.928	58.2653	34.494
																													102.774	29.902	52.4167	32.977	215.418	25.938	58.1621	34.5
																													102.608	29.909	52.2219	32.975	215.1	25.946	58.0588	34.503
																													102.423	29.916	52.0271	32.977	214.781	25.955	57.9408	34.504
																													102.238	29.922	51.85	32.977	214.463	25.965	57.8228	34.506
																													102.034	29.928	51.6729	32.977	214.175	25.973	57.7343	34.505
																													101.849	29.936	51.4604	32.975	213.872	25.984	57.6163	34.499
																													101.645	29.942	51.2656	32.974	213.523	25.993	57.513	34.497
																													101.46	29.947	51.0885	32.974	213.235	26.003	57.395	34.505
																													101.275	29.954	50.876	32.971	212.963	26.012	57.2918	34.508
																													101.09	29.959	50.7167	32.968	212.675	26.02	57.1885	34.506
																													100.905	29.967	50.5396	32.968	212.387	26.028	57.0853	34.508
																													100.72	29.973	50.3271	32.968	212.099	26.036	56.982	34.507
																													100.535	29.98	50.1677	32.968	211.826	26.044	56.8787	34.511
																													100.35	29.987	49.9729	32.965	211.538	26.051	56.7755	34.513
																													100.184	29.994	49.7781	32.963	211.235	26.061	56.6722	34.514
																													99.9985	30.002	49.601	32.958	210.916	26.07	56.5542	34.52
																													99.832	30.01	49.424	32.953	210.643	26.077	56.4657	34.524
																													99.6469	30.019	49.2469	32.95	210.34	26.085	56.3625	34.529
																													99.4619	30.026	49.0698	32.948	210.022	26.096	56.2592	34.532
																													99.2768	30.032	48.8927	32.947	209.719	26.105	56.156	34.532
																													99.0918	30.041	48.7156	32.946	209.401	26.114	56.038	34.536
																													98.9067	30.049	48.5385	32.947	209.097	26.123	55.9347	34.539
																													98.7217	30.057	48.3438	32.948	208.764	26.133	55.8314	34.543
																													98.5736	30.064	48.1667	32.946	208.461	26.143	55.7282	34.546
																													98.3886	30.071	47.9896	32.944	208.158	26.151	55.6249	34.543
																													98.2036	30.081	47.8125	32.943	207.839	26.162	55.5217	34.544
																													98.037	30.089	47.6177	32.94	207.567	26.171	55.4184	34.545
																													97.852	30.098	47.4583	32.939	207.263	26.179	55.3299	34.549
																													97.6854	30.106	47.2635	32.938	206.96	26.189	55.2267	34.555
																													97.5189	30.112	47.1042	32.938	206.657	26.198	55.1234	34.557
																													97.3338	30.12	46.9448	32.937	206.324	26.207	55.0202	34.561
																													97.1488	30.13	46.7677	32.935	206.036	26.215	54.9316	34.565
																													96.9638	30.136	46.5906	32.935	205.717	26.224	54.8284	34.573
																													96.7787	30.144	46.4135	32.935	205.444	26.233	54.7104	34.577
																													96.6122	30.154	46.2365	32.934	205.141	26.243	54.6071	34.581
																													96.4086	30.163	46.0771	32.934	204.838	26.253	54.5186	34.588
																													96.2236	30.17			204.52	26.262	54.4154	34.591
																													96.057	30.179			204.247	26.271	54.3121	34.589
																													95.872	30.185			203.944	26.28	54.2089	34.582
																													95.7054	30.192			203.641	26.288	54.1204	34.591
																													95.5204	30.201			203.353	26.299	54.0024	34.595
																													95.3538	30.208			203.08	26.307	53.8991	34.607
																													95.1873	30.218			202.807	26.315	53.8106	34.619
																													95.0208	30.226			202.534	26.323	53.7221	34.617
																													94.8542	30.233			202.231	26.33	53.6188	34.623
																													94.6877	30.244			201.958	26.339	53.5156	34.625
																													94.5026	30.252			201.701	26.347	53.4271	34.63
																													94.3176	30.261			201.428	26.355	53.3238	34.633
																													94.1325	30.271			201.14	26.365	53.2206	34.631
																													93.9475	30.279			200.837	26.374	53.1321	34.629
																													93.781	30.287			200.549	26.382	53.0141	34.624
																													93.5959	30.297			200.245	26.39	52.9256	34.619
																													93.4479	30.304			199.957	26.397	52.8223	34.618
																													93.2628	30.315			199.669	26.405	52.7338	34.622
																													93.0963	30.323			199.366	26.413	52.6305	34.626
																													92.9112	30.333			199.078	26.422	52.542	34.63
																													92.7447	30.342			198.775	26.429	52.4388	34.631
																													92.5782	30.351			198.518	26.439	52.3503	34.637
																													92.4116	30.36			198.26	26.447	52.247	34.639
																													92.2451	30.369			197.957	26.455	52.1585	34.64
																													92.0601	30.379			197.699	26.464	52.07	34.641
																													91.875	30.388			197.381	26.472	51.9668	34.644
																													91.6899	30.399			197.093	26.48	51.8635	34.643
																													91.5604	30.406			196.805	26.488	51.775	34.643
																													91.3754	30.414			196.517	26.497	51.6865	34.64
																													91.2273	30.427			196.229	26.503	51.5832	34.638
																													91.0238	30.438			195.941	26.512	51.48	34.642
																													90.8572	30.448			195.653	26.52	51.3915	34.642
																													90.6907	30.458			195.365	26.527	51.303	34.643
																													90.5242	30.47			195.107	26.536	51.1997	34.645
																													90.3576	30.477			194.819	26.543	51.1112	34.647
																													90.1911	30.487			194.531	26.551	51.0227	34.648
																													90.043	30.496			194.243	26.558	50.9195	34.65
																													89.8765	30.508			193.985	26.564	50.831	34.652
																													89.71	30.518			193.728	26.571	50.7424	34.651
																													89.5619	30.531			193.47	26.579	50.654	34.649
																													89.3954	30.543			193.212	26.587	50.5654	34.651
																													89.2288	30.553			192.909	26.594	50.4769	34.649
																													89.0623	30.564			192.652	26.601	50.3737	34.654
																													88.8773	30.575			192.364	26.609	50.2704	34.661
																													88.7107	30.585			192.091	26.615	50.1819	34.655
																													88.5812	30.592			191.803	26.623	50.0934	34.669
																													88.3962	30.6			191.515	26.63	49.9902	34.657
																													88.2296	30.61			191.242	26.637	49.9017	34.666
																													88.0816	30.62			190.954	26.645	49.8132	34.687
																													87.915	30.631			190.681	26.653	49.7246	34.694
																													87.767	30.642			190.378	26.661	49.6362	34.692
																													87.6004	30.653			190.09	26.669	49.5476	34.71
																													87.4339	30.664			189.817	26.674	49.4444	34.687
																													87.2674	30.676			189.544	26.682	49.3559	34.698
																													87.1193	30.688			189.287	26.689	49.2674	34.708
																													86.9343	30.701			189.029	26.695	49.1789	34.714
																													86.7862	30.712			188.786	26.702	49.0904	34.725
																													86.6382	30.72			188.529	26.709	49.0019	34.713
																													86.4717	30.729			188.286	26.715	48.9134	34.713
																													86.3051	30.74			187.983	26.724	48.8101	34.719
																													86.1756	30.752			187.725	26.732	48.7216	34.719
																													86.0091	30.761			187.483	26.741	48.6478	34.728
																													85.861	30.772			187.195	26.747	48.5446	34.728
																													85.713	30.784			186.922	26.755	48.4561	34.729
																													85.5464	30.794			186.649	26.76	48.3823	34.73
																													85.3984	30.807			186.376	26.767	48.2791	34.736
																													85.2319	30.819			186.104	26.776
																													85.0838	30.83			185.831	26.782
																													84.9173	30.842			185.558	26.79
																													84.7878	30.854			185.315	26.799
																													84.6212	30.865			185.012	26.806
																													84.4547	30.877			184.77	26.813
																													84.3067	30.887			184.527	26.82
																													84.1401	30.898			184.285	26.827
																													83.9921	30.911			184.027	26.835
																													83.8255	30.923			183.784	26.842
																													83.6775	30.934			183.527	26.848
																													83.5295	30.946			183.254	26.855
																													83.3814	30.956			182.981	26.862
																													83.2149	30.972			182.708	26.868
																													83.0668	30.983			182.435	26.875
																													82.9003	30.997			182.178	26.881
																													82.7523	31.007			181.905	26.888
																													82.6042	31.016			181.662	26.894
																													82.4562	31.029			181.42	26.902
																													82.3082	31.041			181.177	26.908
																													82.1416	31.052			180.935	26.916
																													81.9936	31.064			180.647	26.923
																													81.8455	31.076			180.404	26.931
																													81.6975	31.087			180.147	26.939
																													81.568	31.098			179.874	26.946
																													81.3829	31.11			179.616	26.954
																													81.2534	31.122			179.328	26.961
																													81.0869	31.133			179.086	26.965
																													80.9388	31.143			178.813	26.971
																													80.8093	31.153			178.54	26.98
																													80.6428	31.162			178.282	26.986
																													80.4947	31.175			178.025	26.994
																													80.3467	31.187			177.752	27.002
																													80.1986	31.197			177.494	27.008
																													80.0691	31.209			177.236	27.014
																													79.9211	31.219			176.979	27.02
																													79.7545	31.232			176.721	27.027
																													79.625	31.242			176.463	27.033
																													79.477	31.254			176.206	27.04
																													79.3104	31.263			175.948	27.046
																													79.1624	31.273			175.69	27.051
																													79.0328	31.284			175.433	27.058
																													78.8848	31.294			175.16	27.064
																													78.7368	31.307			174.917	27.07
																													78.6072	31.321			174.66	27.078
																													78.4592	31.329			174.372	27.084
																													78.3112	31.337			174.114	27.091
																													78.1817	31.348			173.871	27.097
																													78.0336	31.364			173.614	27.103
																													77.8856	31.368			173.356	27.108
																													77.7375	31.376			173.098	27.115
																													77.608	31.388			172.856	27.122
																													77.46	31.398			172.613	27.131
																													77.3119	31.408			172.386	27.137
																													77.1639	31.409			172.128	27.143
																													77.0344	31.421			171.901	27.149
																													76.9048	31.43			171.658	27.153
																													76.7568	31.435			171.401	27.16
																													76.6273	31.442			171.143	27.169
																													76.4792	31.449			170.916	27.173
																													76.3497	31.457			170.673	27.178
																													76.2017	31.464			170.416	27.185
																													76.0536	31.467			170.143	27.192
																													75.9241	31.471			169.9	27.199
																													75.7946	31.479			169.643	27.205
																													75.6465	31.483			169.4	27.211
																													75.4985	31.488			169.142	27.217
																													75.369	31.487			168.9	27.224
																													75.2394	31.487			168.657	27.229
																													75.0914	31.491			168.43	27.235
																													74.9433	31.494			168.203	27.241
																													74.8138	31.499			167.975	27.247
																													74.6843	31.502			167.763	27.252
																													74.5548	31.506			167.505	27.259
																													74.4067	31.508			167.263	27.265
																													74.2587	31.508			167.02	27.271
																													74.1291	31.508			166.778	27.278
																													73.9996	31.51			166.55	27.283
																													73.8701	31.512			166.308	27.29
																													73.7406	31.514			166.065	27.297
																													73.611	31.514			165.823	27.3
																													73.463	31.516			165.58	27.306
																													73.3335	31.518			165.338	27.311
																													73.1854	31.519			165.11	27.318
																													73.0559	31.521			164.898	27.324
																													72.9264	31.521			164.671	27.33
																													72.7783	31.522			164.413	27.335
																													72.6303	31.52			164.186	27.342
																													72.5008	31.521			163.943	27.348
																													72.3712	31.522			163.716	27.355
																													72.2232	31.522			163.489	27.361
																													72.1122	31.523			163.246	27.367
																													71.9826	31.523			163.034	27.372
																													71.8531	31.523			162.776	27.378
																													71.7051	31.525			162.534	27.385
																													71.5755	31.526			162.321	27.391
																													71.446	31.527			162.079	27.397
																													71.3165	31.527			161.852	27.404
																													71.1869	31.529			161.579	27.411
																													71.0574	31.531			161.321	27.417
																													70.9279	31.53			161.109	27.423
																													70.7983	31.53			160.897	27.429
																													70.6688	31.531			160.684	27.432
																													70.5393	31.531			160.442	27.438
																													70.4097	31.533			160.215	27.443
																													70.2617	31.535			159.957	27.449
																													70.1322	31.536			159.745	27.451
																													70.0212	31.538			159.532	27.459
																													69.8916	31.538			159.275	27.465
																													69.7621	31.538			159.032	27.471
																													69.6511	31.538			158.835	27.476
																													69.5215	31.538			158.593	27.482
																													69.3735	31.537			158.365	27.487
																													69.2625	31.535			158.123	27.494
																													69.1144	31.535			157.895	27.5
																													69.0034	31.536			157.683	27.505
																													68.8739	31.537			157.456	27.509
																													68.7443	31.537			157.229	27.515
																													68.6148	31.537			157.016	27.52
																													68.4853	31.538			156.804	27.525
																													68.3557	31.539			156.592	27.529
																													68.2262	31.538			156.395	27.535
																													68.0967	31.54			156.137	27.541
																													67.9672	31.538			155.925	27.547
																													67.8376	31.539			155.682	27.553
																													67.7081	31.539			155.47	27.561
																													67.6156	31.539			155.228	27.567
																													67.4675	31.539			155	27.574
																													67.3565	31.54			154.788	27.578
																													67.227	31.539			154.591	27.582
																													67.0974	31.541			154.333	27.588
																													66.9679	31.54			154.136	27.593
																													66.8384	31.54			153.924	27.598
																													66.7088	31.54			153.682	27.604
																													66.5978	31.541			153.469	27.611
																													66.4683	31.539			153.272	27.616
																													66.3572	31.537			153.045	27.621
																													66.2277	31.538			152.803	27.63
																													66.1167	31.54			152.59	27.633
																													65.9872	31.543			152.393	27.638
																													65.8761	31.544			152.166	27.641
																													65.7466	31.546			151.954	27.649
																													65.6171	31.546			151.726	27.653
																													65.506	31.547			151.499	27.658
																													65.3765	31.547			151.272	27.665
																													65.2655	31.548			151.059	27.672
																													65.1359	31.55			150.832	27.678
																													65.0064	31.551			150.62	27.686
																													64.8954	31.552			150.408	27.691
																													64.7844	31.554			150.195	27.697
																													64.6363	31.554			149.953	27.704
																													64.5253	31.554			149.726	27.711
																													64.4143	31.555			149.529	27.715
																													64.3033	31.557			149.316	27.72
																													64.1737	31.557			149.089	27.725
																													64.0627	31.558			148.877	27.73
																													63.9517	31.558			148.649	27.734
																													63.8221	31.556			148.437	27.739
																													63.7111	31.555			148.24	27.745
																													63.6001	31.554			148.028	27.75
																													63.489	31.558			147.785	27.755
																													63.3595	31.558			147.573	27.761
																													63.2485	31.559			147.361	27.768
																													63.119	31.561			147.119	27.772
																													63.0079	31.562			146.876	27.778
																													62.8969	31.563			146.694	27.782
																													62.7859	31.563			146.497	27.787
																													62.6748	31.563			146.285	27.793
																													62.5453	31.563			146.057	27.798
																													62.4343	31.564			145.876	27.804
																													62.3233	31.564			145.648	27.809
																													62.1937	31.561			145.466	27.815
																													62.0827	31.563			145.254	27.821
																													61.9717	31.567			145.027	27.827
																													61.8606	31.566			144.845	27.832
																													61.7496	31.569			144.602	27.839
																													61.6386	31.568			144.405	27.843
																													61.5276	31.568			144.208	27.848
																													61.4165	31.571			143.996	27.854
																													61.3055	31.571			143.784	27.859
																													61.176	31.566			143.572	27.864
																													61.065	31.567			143.375	27.869
																													60.9539	31.569			143.162	27.874
																													60.8429	31.57			142.965	27.879
																													60.7319	31.569			142.753	27.886
																													60.6394	31.569			142.541	27.892
																													60.5098	31.568			142.329	27.898
																													60.3988	31.57			142.117	27.9
																													60.3063	31.572			141.904	27.907
																													60.1952	31.573			141.692	27.912
																													60.0842	31.573			141.48	27.918
																													59.9732	31.576			141.268	27.924
																													59.8622	31.577			141.071	27.93
																													59.7511	31.578			140.858	27.936
																													59.6401	31.581			140.646	27.94
																													59.5291	31.581			140.464	27.946
																													59.4181	31.58			140.282	27.952
																													59.307	31.58			140.085	27.959
																													59.196	31.579			139.904	27.964
																													59.0665	31.581			139.707	27.97
																													58.9739	31.581			139.509	27.974
																													58.8629	31.583			139.297	27.979
																													58.7519	31.581			139.1	27.984
																													58.6409	31.583			138.903	27.989
																													58.5483	31.585			138.706	27.994
																													58.4373	31.585			138.509	28
																													58.3263	31.586			138.312	28.006
																													58.2338	31.585			138.085	28.011
																													58.1227	31.584			137.888	28.019
																													58.0302	31.584			137.691	28.023
																													57.9192	31.586			137.509	28.028
																													57.8082	31.586			137.342	28.033
																													57.6786	31.583			137.145	28.039
																													57.5861	31.583			136.948	28.044
																													57.4936	31.585			136.766	28.049
																													57.3826	31.584			136.584	28.051
																													57.2715	31.586			136.387	28.056
																													57.1605	31.587			136.175	28.062
																													57.068	31.589			135.993	28.069
																													56.9569	31.59			135.766	28.076
																													56.8644	31.595			135.569	28.082
																													56.7534	31.598			135.371	28.088
																													56.6609	31.599			135.174	28.094
																													56.5498	31.599			134.977	28.101
																													56.4388	31.599			134.795	28.108
																													56.3278	31.601			134.598	28.112
																													56.2353	31.599			134.386	28.12
																													56.1242	31.597			134.189	28.128
																													56.0317	31.599			133.977	28.133
																													55.9392	31.6			133.795	28.137
																													55.8282	31.603			133.613	28.142
																													55.7171	31.603			133.416	28.149
																													55.6061	31.604			133.219	28.154
																													55.4951	31.606			133.022	28.161
																													55.4026	31.606			132.825	28.165
																													55.31	31.609			132.643	28.17
																													55.199	31.615			132.446	28.174
																													55.1065	31.593			132.264	28.18
																													55.014	31.589			132.067	28.187
																													54.9029	31.592			131.87	28.191
																													54.8104	31.587			131.688	28.198
																													54.6994	31.59			131.476	28.203
																													54.5884	31.606			131.294	28.207
																													54.4958	31.603			131.127	28.212
																													54.4033	31.608			130.945	28.217
																													54.2923	31.613			130.733	28.223
																													54.1998	31.605			130.551	28.23
																													54.1073	31.611			130.339	28.237
																													53.9777	31.611			130.157	28.243
																													53.9037	31.616			129.991	28.247
																													53.7927	31.62			129.809	28.252
																													53.6816	31.617			129.642	28.258
																													53.5891	31.62			129.445	28.264
																													53.4966	31.623			129.263	28.27
																													53.4041	31.622			129.066	28.277
																													53.2931	31.626			128.884	28.284
																													53.2005	31.625			128.687	28.29
																													53.108	31.625			128.505	28.297
																													53.0155	31.628			128.323	28.302
																													52.923	31.626			128.126	28.308
																													52.8304	31.629			127.944	28.314
																													52.7194	31.629			127.762	28.319
																													52.6269	31.628			127.581	28.326
																													52.5344	31.629			127.414	28.329
																													52.4233	31.629			127.247	28.336
																													52.3308	31.63			127.08	28.34
																													52.2383	31.631			126.914	28.346
																													52.1273	31.631			126.701	28.354
																													52.0347	31.634			126.519	28.36
																													51.9422	31.637			126.338	28.365
																													51.8497	31.637			126.156	28.372
																													51.7572	31.637			125.959	28.378
																													51.6647	31.639			125.777	28.384
																													51.5721	31.639			125.595	28.39
																													51.4796	31.64			125.428	28.396
																													51.3686	31.643			125.246	28.401
																													51.2946	31.644			125.064	28.407
																													51.1835	31.642			124.867	28.414
																													51.091	31.641			124.701	28.42
																													50.9985	31.639			124.504	28.427
																													50.906	31.64			124.322	28.434
																													50.8134	31.639			124.14	28.44
																													50.7209	31.636			123.958	28.448
																													50.6284	31.639			123.791	28.455
																													50.5359	31.643			123.609	28.461
																													50.4434	31.647			123.443	28.469
																													50.3508	31.647			123.261	28.475
																													50.2768	31.651			123.079	28.482
																													50.1658	31.655			122.897	28.488
																													50.0918	31.658			122.7	28.495
																													49.9992	31.66			122.533	28.502
																													49.8882	31.661			122.351	28.509
																													49.8142	31.662			122.169	28.516
																													49.7032	31.662			121.972	28.525
																													49.6106	31.662			121.79	28.533
																													49.5366	31.662			121.639	28.538
																													49.4441	31.663			121.442	28.545
																													49.3516	31.665			121.26	28.552
																													49.2591	31.665			121.078	28.559
																													49.185	31.666			120.911	28.566
																													--	--			120.729	28.572
																													--	--			120.563	28.58
																													--	--			120.381	28.586
																													--	--			120.199	28.593
																													--	--			120.047	28.601
																													--	--			119.865	28.609
																													--	--			119.683	28.615
																													--	--			119.502	28.623
																													--	--			119.32	28.631
																													--	--			119.123	28.639
																													--	--			118.971	28.647
																													--	--			118.804	28.654
																													--	--			118.622	28.662
																													--	--			118.441	28.67
																													--	--			118.274	28.677
																													--	--			118.092	28.685
																													--	--			117.925	28.691
																													--	--			117.758	28.7
																													--	--			117.592	28.708
																													--	--			117.41	28.716
																													--	--			117.243	28.725
																													--	--			117.076	28.733
																													--	--			116.91	28.741
																													--	--			116.728	28.749
																													--	--			116.546	28.754
																													--	--			116.379	28.762
																													--	--			116.212	28.768
																													--	--			116.046	28.779
																													--	--			115.864	28.787
																													--	--			115.682	28.798
																													--	--			115.545	28.805
																													--	--			115.379	28.812
																													--	--			115.197	28.822
																													--	--			115.015	28.83
																													--	--			114.879	28.838
																													--	--			114.697	28.85
																													--	--			114.53	28.86
																													--	--			114.348	28.868
																													--	--			114.196	28.878
																													--	--			114.03	28.878
																													--	--			113.863	28.886
																													--	--			113.696	28.904
																													--	--			113.545	28.913
																													--	--			113.393	28.92
																													--	--			113.226	28.928
																													--	--			113.06	28.938
																													--	--			112.923	28.944
																													--	--			112.772	28.954
																													--	--			112.575	28.964
																													--	--			112.423	28.975
																													--	--			112.241	28.986
																													--	--			112.09	28.994
																													--	--			111.923	29.004
																													--	--			111.756	29.014
																													--	--			111.589	29.025
																													--	--			111.407	29.036
																													--	--			111.271	29.046
																													--	--			111.104	29.057
																													--	--			110.938	29.067
																													--	--			110.786	29.076
																													--	--			110.619	29.088
																													--	--			110.437	29.099
																													--	--			110.286	29.11
																													--	--			110.134	29.121
																													--	--			109.983	29.131
																													--	--			109.816	29.143
																													--	--			109.664	29.153
																													--	--			109.513	29.165
																													--	--			109.346	29.175
																													--	--			109.179	29.187
																													--	--			109.028	29.198
																													--	--			108.861	29.21
																													--	--			108.694	29.22
																													--	--			108.543	29.232
																													--	--			108.391	29.241
																													--	--			108.209	29.253
																													--	--			108.058	29.264
																													--	--			107.876	29.276
																													--	--			107.724	29.288
																													--	--			107.557	29.301
																													--	--			107.421	29.311
																													--	--			107.254	29.322
																													--	--			107.103	29.334
																													--	--			106.951	29.345
																													--	--			106.8	29.357
																													--	--			106.633	29.368
																													--	--			106.481	29.382
																													--	--			106.315	29.394
																													--	--			106.163	29.41
																													--	--			106.011	29.419
																													--	--			105.86	29.429
																													--	--			105.693	29.443
																													--	--			105.542	29.456
																													--	--			105.39	29.471
																													--	--			105.254	29.485
																													--	--			105.087	29.498
																													--	--			104.92	29.511
																													--	--			104.769	29.526
																													--	--			104.617	29.541
																													--	--			104.465	29.553
																													--	--			104.314	29.567
																													--	--			104.162	29.581
																													--	--			104.026	29.592
																													--	--			103.859	29.606
																													--	--			103.707	29.619
																													--	--			103.556	29.632
																													--	--			103.404	29.646
																													--	--			103.238	29.665
																													--	--			103.086	29.679
																													--	--			102.934	29.695
																													--	--			102.783	29.711
																													--	--			102.631	29.726
																													--	--			102.48	29.742
																													--	--			102.328	29.759
																													--	--			102.161	29.773
																													--	--			102.025	29.789
																													--	--			101.889	29.803
																													--	--			101.737	29.82
																													--	--			101.57	29.836
																													--	--			101.449	29.849
																													--	--			101.297	29.862
																													--	--			101.146	29.878
																													--	--			100.994	29.895
																													--	--			100.843	29.912
																													--	--			100.691	29.928
																													--	--			100.555	29.945
																													--	--			100.403	29.963
																													--	--			100.252	29.981
																													--	--			100.1	29.999
																													--	--			99.9484	30.017
																													--	--			99.7969	30.035
																													--	--			99.6453	30.051
																													--	--			99.5089	30.071
																													--	--			99.3573	30.088
																													--	--			99.2057	30.107
																													--	--			99.0541	30.126
																													--	--			98.9177	30.144
																													--	--			98.7661	30.16
																													--	--			98.6146	30.176
																													--	--			98.463	30.196
																													--	--			98.3266	30.216
																													--	--			98.1598	30.235
																													--	--			98.0234	30.255
																													--	--			97.8718	30.272
																													--	--			97.7354	30.291
																													--	--			97.5839	30.308
																													--	--			97.4626	30.327
																													--	--			97.311	30.346
																													--	--			97.1595	30.365
																													--	--			97.023	30.384
																													--	--			96.8715	30.402
																													--	--			96.7199	30.423
																													--	--			96.5683	30.442
																													--	--			96.4471	30.458
																													--	--			96.2955	30.477
																													--	--			96.1742	30.495
																													--	--			96.0075	30.515
																													--	--			95.8862	30.534
																													--	--			95.7498	30.553
																													--	--			95.5982	30.572
																													--	--			95.4618	30.595
																													--	--			95.3254	30.617
																													--	--			95.189	30.635
																													--	--			95.0526	30.658
																													--	--			94.901	30.68
																													--	--			94.7494	30.703
																													--	--			94.6282	30.723
																													--	--			94.4766	30.743
																													--	--			94.3402	30.764
																													--	--			94.1886	30.786
																													--	--			94.0522	30.809
																													--	--			93.9006	30.832
																																	93.7642	30.855
																																	93.6278	30.878
																																	93.4913	30.902
																																	93.3549	30.923
																																	93.2337	30.945
																																	93.0972	30.965
																																	92.9457	30.989
																																	92.8093	31.013
																																	92.6728	31.037
																																	92.5364	31.062
																																	92.4	31.082
																																	92.2636	31.106
																																	92.1272	31.13
																																	92.0059	31.15
																																	91.8695	31.174
																																	91.7179	31.196
																																	91.5815	31.219
																																	91.4451	31.243
																																	91.3087	31.268
																																	91.1874	31.29
																																	91.051	31.315
																																	90.9146	31.339
																																	90.7781	31.361
																																	90.6417	31.384
																																	90.5053	31.41
																																	90.3689	31.434
																																	90.2325	31.459
																																	90.0961	31.48
																																	89.9596	31.507
																																	89.8232	31.535
																																	89.6868	31.556
																																	89.5656	31.581
																																	89.4291	31.604
																																	89.3079	31.629
																																	89.1866	31.65
																																	89.0502	31.674
																																	88.8986	31.698
																																	88.7774	31.725
																																	88.6561	31.747
																																	88.5045	31.774
																																	88.3833	31.802
																																	88.2772	31.822
																																	88.1407	31.85
																																	88.0043	31.875
																																	87.8831	31.899
																																	87.7467	31.924
																																	87.6102	31.949
																																	87.489	31.974
																																	87.3677	31.995
																																	87.2313	32.021
																																	87.11	32.046
																																	86.9736	32.067
																																	86.8372	32.091
																																	86.7159	32.116
																																	86.5947	32.137
																																	86.4583	32.162
																																	86.337	32.187
																																	86.2157	32.21
																																	86.0793	32.231
																																	85.9581	32.257
																																	85.8217	32.282
																																	85.7004	32.306
																																	85.5791	32.329
																																	85.4427	32.35
																																	85.3215	32.373
																																	85.185	32.398
																																	85.0638	32.42
																																	84.9274	32.442
																																	84.8213	32.46
																																	84.7	32.482
																																	84.5787	32.501
																																	84.4423	32.524
																																	84.3362	32.545
																																	84.1998	32.567
																																	84.0785	32.589
																																	83.9573	32.612
																																	83.8209	32.635
																																	83.6996	32.653
																																	83.5784	32.676
																																	83.4571	32.696
																																	83.3358	32.717
																																	83.1994	32.736
																																	83.0781	32.758
																																	82.972	32.78
																																	82.8508	32.797
																																	82.7144	32.815
																																	82.6083	32.832
																																	82.4719	32.849
																																	82.3658	32.867
																																	82.2293	32.88
																																	82.1232	32.892
																																	82.002	32.902
																																	81.8807	32.924
																																	81.7595	32.94
																																	81.6382	32.958
																																	81.5169	32.975
																																	81.3957	32.992
																																	81.2744	33.009
																																	81.1531	33.023
																																	81.047	33.038
																																	80.9258	33.05
																																	80.8045	33.063
																																	80.6833	33.077
																																	80.562	33.089
																																	80.4559	33.101
																																	80.3346	33.115
																																	80.2134	33.129
																																	80.1073	33.139
																																	79.9709	33.15
																																	79.8496	33.162
																																	79.7284	33.172
																																	79.6071	33.181
																																	79.4858	33.191
																																	79.3797	33.199
																																	79.2736	33.21
																																	79.1524	33.219
																																	79.0463	33.229
																																	78.925	33.24
																																	78.8037	33.249
																																	78.6976	33.258
																																	78.5915	33.266
																																	78.4703	33.274
																																	78.349	33.283
																																	78.2278	33.291
																																	78.1065	33.301
																																	77.9701	33.309
																																	77.864	33.317
																																	77.7579	33.325
																																	77.6366	33.333
																																	77.5305	33.342
																																	77.4244	33.346
																																	77.3032	33.353
																																	77.1971	33.36
																																	77.0758	33.367
																																	76.9697	33.374
																																	76.8484	33.381
																																	76.7423	33.387
																																	76.6211	33.393
																																	76.515	33.399
																																	76.4089	33.405
																																	76.2876	33.411
																																	76.1815	33.418
																																	76.0754	33.422
																																	75.9541	33.428
																																	75.848	33.431
																																	75.7419	33.436
																																	75.6358	33.441
																																	75.5146	33.445
																																	75.4236	33.449
																																	75.3024	33.45
																																	75.1811	33.453
																																	75.075	33.457
[truncated: 421 more rows]
[truncated: 6 more columns]
