# Supplementary material for: Interactions between interfaces dictate stimuli-responsive emulsion behaviour
Source: Nat Commun. 2023 Oct 23;14:6723. doi: 10.1038/s41467-023-42379-z (PMC10593850; doi:10.1038/s41467-023-42379-z)
Supplement: Supplementary file 7 — Source Data [file 41467_2023_42379_MOESM7_ESM.zip › Source data/FigS10.xlsx]

## Sheet: Sheet1
1 Particle	alpha = 0	φ=0,05	2 Particle	alpha = 0	φ=0,05		1 Particle	alpha = 0	φ=0,15	2 Particle	alpha = 0	φ=0,15		1 Particle	alpha = 0	φ=0,2	2 Particle	alpha = 0	φ=0,2					1 Particle	alpha = 1	φ=0,05	2 Particle	alpha = 1	φ=0,05		1 Particle	alpha = 1	φ=0,2	2 Particle	alpha = 1	φ=0,2		1 Particle	alpha = 1	φ=0,3	2 Particle	alpha = 1	φ=0,3
Distance Interfaces	Mean force per Wigner-Seitz cell area	Mean force per Wigner-Seitz cell area error	Distance Interfaces	Mean force per Wigner-Seitz cell area	Mean force per Wigner-Seitz cell area error		Distance Interfaces	Mean force per Wigner-Seitz cell area	Mean force per Wigner-Seitz cell area error	Distance Interfaces	Mean force per Wigner-Seitz cell area	Mean force per Wigner-Seitz cell area error		Distance Interfaces	Mean force per Wigner-Seitz cell area	Mean force per Wigner-Seitz cell area error	Distance Interfaces	Mean force per Wigner-Seitz cell area	Mean force per Wigner-Seitz cell area error					Distance Interfaces	Mean force per Wigner-Seitz cell area	Mean force per Wigner-Seitz cell area error	Distance Interfaces	Mean force per Wigner-Seitz cell area	Mean force per Wigner-Seitz cell area error		Distance Interfaces	Mean force per Wigner-Seitz cell area	Mean force per Wigner-Seitz cell area error	Distance Interfaces	Mean force per Wigner-Seitz cell area	Mean force per Wigner-Seitz cell area error		Distance Interfaces	Mean force per Wigner-Seitz cell area	Mean force per Wigner-Seitz cell area error	Distance Interfaces	Mean force per Wigner-Seitz cell area	Mean force per Wigner-Seitz cell area error
sigma	k_BT/sigma^3	error	sigma	k_BT/sigma^3	error		sigma	k_BT/sigma^3	error	sigma	k_BT/sigma^3	error		sigma	k_BT/sigma^3	error	sigma	k_BT/sigma^3	error					sigma	k_BT/sigma^3	error	sigma	k_BT/sigma^3	error		sigma	k_BT/sigma^3	error	sigma	k_BT/sigma^3	error		sigma	k_BT/sigma^3	error	sigma	k_BT/sigma^3	error
34.8775	-0.00806	0.0006	34.8775	0.0055225	0.0006175		34.8775	-0.00918	0.0005275	34.8775	0.004015	0.00054		34.8775	-0.0106375	0.000475	34.8775	0.00361	0.0004925					16.8775	-0.01261	0.00359	16.8775	-0.0026775	0.000905		16.8775	-0.0118375	0.00057	16.8775	-0.0037825	0.00057		16.8775	-0.013545	0.0005425	16.8775	-0.00321	0.000575
30.8775	-0.0064925	0.0006075	30.8775	0.006945	0.00062		30.8775	-0.0060025	0.0005525	30.8775	0.0062025	0.0005525		30.8775	-0.0085325	0.0004875	30.8775	0.006885	0.0005075					14.8775	-0.01568	0.00359	14.8775	-0.0027475	0.0008925		14.8775	-0.01036	0.0005775	14.8775	-0.0030175	0.00058		14.8775	-0.0115325	0.000545	14.8775	-0.001985	0.0005675
26.8775	-0.003415	0.0006025	26.8775	0.0114	0.0006275		26.8775	-0.0054	0.00077	26.8775	0.01029	0.00055		26.8775	-0.005485	0.00049	26.8775	0.01002	0.0005025					12.8775	-0.01559	0.00363	12.8775	-0.002875	0.0008975		12.8775	-0.00924	0.00058	12.8775	-0.0025725	0.0005825		12.8775	-0.0128625	0.0005475	12.8775	-0.00276	0.000575
22.8775	-0.001715	0.000615	22.8775	0.0188025	0.000625		22.8775	-0.0035425	0.00054	22.8775	0.01774	0.0005425		22.8775	-0.0032275	0.000495	22.8775	0.0160925	0.0005125					10.8775	-0.01554	0.00362	10.8775	-0.0051075	0.0009		10.8775	-0.009965	0.0005725	10.8775	-0.0021425	0.00058		10.8775	-0.0111175	0.000555	10.8775	-0.00222	0.0005675
18.8775	-0.0015125	0.00086	18.8775	0.03606	0.000625		18.8775	-0.001145	0.0005425	18.8775	0.0318825	0.0005475		18.8775	-0.0023775	0.000495	18.8775	0.0278825	0.0005025					8.87754	-0.01723	0.00347	8.87754	0.00964	0.000895		8.87754	-0.00895	0.000585	8.87754	0.000117706	0.000575		8.87754	-0.0102175	0.0005475	8.87754	0.001205	0.0005675
14.8775	0.000545	0.0008575	14.8775	0.07247	0.00062		14.8775	-0.0068975	0.000525	14.8775	0.066545	0.0005525		14.8775	0.00065	0.00049	14.8775	0.056605	0.000515					6.87754	-0.02645	0.00356	6.87754	0.273835	0.0009075		6.87754	-0.0271	0.0004	6.87754	0.0659675	0.0005775		6.87754	-0.010285	0.000555	6.87754	0.01263	0.0005675
10.8775	0.00881	0.0008525	10.8775	0.203315	0.00062		10.8775	0.007635	0.0005525	10.8775	0.1707	0.0005625		10.8775	0.005135	0.0005075	10.8775	0.135852	0.0005275					4.87754	-0.06687	0.00361	4.87754	0.779942	0.0006925		4.87754	-0.0304	0.000575	4.87754	0.44034	0.0006425		4.87754	-0.0204175	0.0005525	4.87754	0.25972	0.0006
6.87754	0.043985	0.0008525	6.87754	0.725445	0.0006375		6.87754	0.037005	0.000555	6.87754	0.544447	0.0005925		6.87754	0.02546	0.0005075	6.87754	0.420947	0.000545					2.87754	-0.26546	0.00368	2.87754	0.84285	0.000845		2.87754	-0.144487	0.0005975	2.87754	0.307868	0.000795		2.87754	-0.124875	0.000555	2.87754	0.115642	0.0008475
2.87754	0.84102	0.0008875	2.87754	2.52137	0.000725		2.87754	0.304507	0.0005675	2.87754	1.80909	0.0006525		2.87754	0.187145	0.0005275	2.87754	1.33913	0.0005925
