# Supplementary material for: Interactions between interfaces dictate stimuli-responsive emulsion behaviour
Source: Nat Commun. 2023 Oct 23;14:6723. doi: 10.1038/s41467-023-42379-z (PMC10593850; doi:10.1038/s41467-023-42379-z)
Supplement: Supplementary file 7 — Source Data [file 41467_2023_42379_MOESM7_ESM.zip › Source data/FigS12.xlsx]

## Sheet: Sheet1
core-shell							partially dissolved core							hollow microgels
T=21 °C			T=43 °C				T=21 °C			T=43 °C				T=21 °C			T=43 °C
Storage modulus	Loss modulus	Oscillation strain	Storage modulus	Loss modulus	Oscillation strain		Storage modulus	Loss modulus	Oscillation strain	Storage modulus	Loss modulus	Oscillation strain		Storage modulus	Loss modulus	Oscillation strain	Storage modulus	Loss modulus	Oscillation strain
N/m	N/m		N/m	N/m			N/m	N/m		N/m	N/m			N/m	N/m		N/m	N/m
0.00652	0.000604257	0.001	0.00483	0.000734934	0.000990081		0.00367	0.000923844	0.000977871	0.00359	0.000754463	0.00099087		0.00303	0.000665697	0.000992443	0.00337	0.000509999	0.000994745
0.00677	0.000719047	0.00112	0.00453	0.0011	0.00113		0.00371	0.000913115	0.00112	0.00334	0.000597121	0.00113		0.0029	0.000700715	0.00112	0.00323	0.000369969	0.00112
0.00658	0.000643957	0.00126	0.00436	0.000947693	0.00126		0.00361	0.000781137	0.00126	0.00381	0.000789373	0.00125		0.00306	0.000794407	0.00126	0.00335	0.000675753	0.00126
0.00657	0.000633306	0.00141	0.00442	0.000900142	0.00141		0.00362	0.000706577	0.00141	0.00366	0.001	0.00141		0.00312	0.000746918	0.00141	0.00327	0.000562872	0.00141
0.00666	0.000646394	0.00158	0.00459	0.000762878	0.00158		0.0034	0.000711449	0.00159	0.0032	0.000916305	0.0016		0.00297	0.000661939	0.00159	0.00318	0.000534001	0.00159
0.00663	0.000604292	0.00178	0.00454	0.000748684	0.00178		0.00327	0.000775245	0.00178	0.00328	0.000855885	0.00178		0.00298	0.000574963	0.00178	0.00313	0.000569126	0.00178
0.00656	0.000657882	0.002	0.00473	0.000740279	0.00199		0.00297	0.000747893	0.00201	0.00327	0.000765256	0.002		0.00292	0.000554265	0.002	0.00329	0.000484008	0.00199
0.00655	0.000659122	0.00224	0.00453	0.000756617	0.00225		0.00309	0.000704632	0.00223	0.00322	0.000729761	0.00224		0.00291	0.000492738	0.00224	0.00337	0.000532721	0.00224
0.00653	0.00063489	0.00251	0.00421	0.000637647	0.00252		0.00303	0.0007497	0.00251	0.003	0.000943081	0.00252		0.00291	0.000608371	0.00251	0.00333	0.000533593	0.00251
0.00641	0.000689687	0.00282	0.00444	0.000618299	0.00281		0.00306	0.00063276	0.00282	0.003	0.000753593	0.00282		0.00278	0.000494613	0.00282	0.00324	0.000856679	0.00282
0.0064	0.000608435	0.00316	0.00441	0.000726067	0.00316		0.00311	0.000594458	0.00316	0.00292	0.000843731	0.00317		0.00278	0.000586228	0.00316	0.00314	0.000637704	0.00317
0.00635	0.000608421	0.00355	0.00428	0.000618725	0.00356		0.00232	0.000642299	0.0036	0.00284	0.000723563	0.00355		0.00263	0.000531985	0.00356	0.00298	0.000614215	0.00356
0.00622	0.000624237	0.00399	0.00436	0.000599338	0.00398		0.0024	0.000553383	0.00398	0.00284	0.000711145	0.00398		0.00266	0.000492814	0.00398	0.00303	0.000634786	0.00398
0.00621	0.000629405	0.00447	0.00428	0.000525487	0.00447		0.00242	0.000533113	0.00446	0.00298	0.000657909	0.00446		0.00263	0.000510767	0.00447	0.003	0.000574688	0.00447
0.00614	0.000633678	0.00502	0.00419	0.00052056	0.00502		0.00237	0.000501987	0.00502	0.00281	0.000624673	0.00503		0.00257	0.000480186	0.00502	0.00294	0.000616499	0.00502
0.00609	0.000588397	0.00563	0.00422	0.000474045	0.00562		0.00239	0.000471286	0.00562	0.00288	0.000625105	0.00562		0.00253	0.000445043	0.00563	0.00287	0.000554828	0.00563
0.00608	0.000590432	0.00631	0.00418	0.000475736	0.00631		0.00221	0.000468475	0.00633	0.00275	0.000583989	0.00633		0.00255	0.000431718	0.00631	0.00288	0.000531387	0.00631
0.00606	0.000579263	0.00708	0.00419	0.000506674	0.00708		0.00218	0.000452294	0.00708	0.00277	0.000531632	0.00708		0.00252	0.000387083	0.00708	0.00281	0.000473059	0.00709
0.00605	0.000551685	0.00795	0.00413	0.000497602	0.00795		0.00218	0.000436352	0.00794	0.00271	0.000536223	0.00795		0.00249	0.000419839	0.00795	0.00277	0.000462481	0.00795
0.00598	0.000548275	0.00892	0.00413	0.000457642	0.00892		0.00212	0.000421573	0.00892	0.00271	0.000532383	0.00891		0.00251	0.000421503	0.00891	0.00276	0.000539737	0.00891
0.00591	0.000541808	0.01001	0.00416	0.00040284	0.01		0.00215	0.00039009	0.00999	0.00271	0.000516421	0.01		0.00244	0.000407644	0.01001	0.00276	0.00050244	0.01
0.00592	0.000539981	0.01122	0.00416	0.000441825	0.01122		0.00208	0.000390207	0.01123	0.00271	0.000513702	0.01122		0.00242	0.000404177	0.01122	0.00275	0.000528717	0.01122
0.00588	0.000530833	0.0126	0.00408	0.000455295	0.01261		0.0021	0.000356768	0.01259	0.00266	0.000485696	0.0126		0.00243	0.000392717	0.01259	0.00272	0.000496215	0.0126
0.00585	0.000537468	0.01413	0.00408	0.000413553	0.01413		0.00207	0.000356722	0.01413	0.0027	0.000497239	0.01412		0.00248	0.000371407	0.01411	0.00273	0.000460829	0.01412
0.00582	0.000532892	0.01586	0.00409	0.000431241	0.01584		0.00207	0.000347173	0.01585	0.00268	0.00048694	0.01585		0.0024	0.000361728	0.01587	0.00273	0.00047257	0.01585
0.00579	0.000516712	0.01779	0.00406	0.000416964	0.01779		0.00206	0.000343989	0.01778	0.00268	0.000466139	0.01778		0.00239	0.000346555	0.01778	0.00274	0.000473782	0.01778
0.00576	0.00053437	0.01996	0.00405	0.000417164	0.01995		0.00204	0.000345215	0.01996	0.00264	0.000460649	0.01997		0.00236	0.00034582	0.01996	0.00269	0.000471956	0.01997
0.00574	0.000549269	0.02239	0.00405	0.000412993	0.02239		0.00203	0.000336396	0.02239	0.00266	0.00049263	0.02238		0.00234	0.000344481	0.02239	0.00267	0.000469348	0.02239
0.00571	0.00053855	0.02513	0.00404	0.00040322	0.02512		0.00202	0.000334409	0.02513	0.00265	0.000469257	0.02512		0.00234	0.000337908	0.02512	0.00264	0.000467966	0.02514
0.00567	0.00055011	0.0282	0.00402	0.000407937	0.02819		0.00201	0.000332507	0.02819	0.00265	0.000466607	0.02818		0.00231	0.000335837	0.0282	0.00264	0.000452169	0.02818
0.00563	0.000564084	0.03164	0.00402	0.000408164	0.03162		0.002	0.00032106	0.03163	0.00263	0.000468247	0.03163		0.00228	0.000323863	0.03164	0.0026	0.000468086	0.03164
0.00557	0.000587473	0.03551	0.00402	0.000404748	0.03548		0.00197	0.000327901	0.0355	0.00262	0.000464352	0.03549		0.00227	0.000334524	0.03549	0.00258	0.00046821	0.03549
0.00553	0.000613253	0.03984	0.00399	0.000400536	0.03983		0.00195	0.000321518	0.03982	0.0026	0.000472862	0.03983		0.00224	0.000325742	0.03984	0.00254	0.000471337	0.03983
0.00549	0.000636186	0.04469	0.00396	0.000414269	0.04469		0.00193	0.000319215	0.04468	0.00258	0.00046836	0.04468		0.00223	0.000321902	0.04468	0.00252	0.000473931	0.04468
0.00544	0.000680092	0.05015	0.00394	0.000413497	0.05014		0.00192	0.000318877	0.05013	0.00256	0.000466639	0.05014		0.00223	0.0003207	0.05011	0.00248	0.00048331	0.05015
0.00538	0.000728861	0.05628	0.00391	0.000411999	0.05626		0.00191	0.000322173	0.05624	0.00253	0.00046935	0.05626		0.00222	0.000315935	0.05625	0.00244	0.000480953	0.05627
0.0053	0.000794382	0.06317	0.00387	0.00041305	0.06313		0.0019	0.000323047	0.06311	0.00249	0.000482906	0.06313		0.00219	0.000324841	0.06313	0.00239	0.000482246	0.06315
0.0052	0.000880013	0.0709	0.00384	0.000415814	0.07083		0.00187	0.000334414	0.07082	0.00246	0.000490268	0.07083		0.00218	0.000318788	0.0708	0.00235	0.000500759	0.07085
0.00507	0.000968014	0.07957	0.00381	0.000423257	0.07947		0.00185	0.000340483	0.07946	0.00241	0.000499386	0.0795		0.00215	0.000328531	0.07947	0.00229	0.000507131	0.07951
0.00493	0.00107	0.08931	0.00378	0.000426531	0.08918		0.00182	0.000349993	0.08917	0.00237	0.000524444	0.08919		0.00212	0.000334503	0.08917	0.00222	0.000524096	0.08922
0.00476	0.00118	0.10024	0.00374	0.000434836	0.10005		0.00179	0.000367328	0.10006	0.00231	0.000553129	0.10009		0.00209	0.000342313	0.10004	0.00215	0.000547051	0.10012
0.00457	0.0013	0.11252	0.0037	0.000439621	0.11227		0.00174	0.000384682	0.11227	0.00223	0.000591182	0.11233		0.00205	0.000354377	0.11227	0.00204	0.00058334	0.1124
0.00435	0.00141	0.1263	0.00364	0.000449366	0.12601		0.0017	0.000408561	0.12599	0.00213	0.000637552	0.12609		0.00201	0.00036594	0.12597	0.00192	0.000628686	0.12614
0.00411	0.00152	0.14179	0.00358	0.000460812	0.14139		0.00164	0.000435411	0.14139	0.00202	0.000694498	0.14151		0.00196	0.000392048	0.14138	0.00177	0.000684288	0.14158
0.00383	0.00162	0.15916	0.00351	0.000477476	0.15868		0.00157	0.000467504	0.15867	0.00188	0.000766329	0.15882		0.00189	0.00042755	0.15865	0.0016	0.000743512	0.15893
0.00353	0.0017	0.17866	0.00342	0.000494712	0.17807		0.00148	0.000508009	0.17805	0.00173	0.000827888	0.17827		0.0018	0.000481732	0.17807	0.00142	0.000795711	0.17836
0.00323	0.00176	0.20049	0.00332	0.000521691	0.19984		0.00139	0.000551857	0.19982	0.00156	0.000880662	0.20007		0.00169	0.000554545	0.19986	0.00124	0.000824955	0.20012
0.00291	0.00179	0.22501	0.0032	0.000556984	0.22428		0.00129	0.000592503	0.22426	0.00139	0.000917834	0.22449		0.00155	0.000633503	0.22436	0.00107	0.000828997	0.22451
0.0026	0.0018	0.25246	0.00306	0.000608654	0.25177		0.00117	0.00063275	0.25166	0.00123	0.000930324	0.25186		0.0014	0.000705172	0.25181	0.000917579	0.000821153	0.25183
0.0023	0.00177	0.28325	0.00288	0.000675248	0.2826		0.00105	0.000659716	0.28239	0.00108	0.000931889	0.28257		0.00123	0.000759337	0.28258	0.000788185	0.000795226	0.28248
0.00202	0.00173	0.31771	0.00268	0.000757046	0.31725		0.000933289	0.00067293	0.31684	0.000938754	0.000915001	0.31697		0.00108	0.000786798	0.31705	0.000673884	0.000762094	0.31687
0.00177	0.00167	0.35635	0.00245	0.00084754	0.35608		0.000824904	0.000670943	0.35546	0.000810636	0.00088792	0.3556		0.000934877	0.000789159	0.35568	0.000576152	0.000725736	0.35543
0.00153	0.0016	0.39973	0.0022	0.000937175	0.39967		0.000723661	0.000660708	0.39879	0.00069816	0.000852232	0.39889		0.000808055	0.000775723	0.39897	0.00049203	0.000687953	0.39871
0.00132	0.00152	0.44838	0.00195	0.001	0.44847		0.00063266	0.000643224	0.44739	0.000596483	0.000811338	0.44749		0.000692154	0.000751871	0.44758	0.000421922	0.000648363	0.44725
0.00113	0.00143	0.50291	0.00171	0.00104	0.50318		0.000551588	0.000620654	0.5019	0.000510184	0.000765913	0.50197		0.000593615	0.000719365	0.50206	0.000362828	0.000610495	0.50173
0.00095898	0.00135	0.56402	0.00149	0.00106	0.56444		0.000480064	0.000593902	0.56305	0.000434359	0.000719351	0.56312		0.000508767	0.000682288	0.5632	0.000313782	0.000574544	0.56285
0.000811177	0.00126	0.63266	0.00127	0.00105	0.63324		0.000416011	0.000565415	0.63167	0.000368681	0.000671278	0.63172		0.000435848	0.000643507	0.63178	0.000271903	0.000539985	0.63145
0.000683978	0.00117	0.70961	0.00109	0.00102	0.71015		0.000359216	0.000536571	0.70867	0.000312903	0.000623271	0.70868		0.000371954	0.000604562	0.70877	0.000236779	0.000509348	0.70841
0.000574428	0.00108	0.79594	0.000931883	0.000973791	0.79658		0.000310045	0.000507754	0.79504	0.000264653	0.000577104	0.79505		0.00031797	0.000565557	0.79512	0.000205802	0.000478864	0.79479
0.000482435	0.000998133	0.89279	0.000790224	0.000925088	0.89347		0.000267123	0.000480342	0.89194	0.000223712	0.00053315	0.89194		0.000270982	0.000527963	0.89203	0.000179791	0.000449655	0.89169
0.00039975	0.000911517	1.00159	0.000667985	0.000873828	1.00217		0.000229713	0.000453161	1.00068	0.000188441	0.000492273	1.00067		0.000231373	0.000491954	1.00075	0.000157166	0.000422438	1.00044
