# Supplementary material for: Interactions between interfaces dictate stimuli-responsive emulsion behaviour
Source: Nat Commun. 2023 Oct 23;14:6723. doi: 10.1038/s41467-023-42379-z (PMC10593850; doi:10.1038/s41467-023-42379-z)
Supplement: Supplementary file 7 — Source Data [file 41467_2023_42379_MOESM7_ESM.zip › Source data/FigS2.xlsx]

## Sheet: Sheet1
ULC	up		ULC	down		ULC	up		ULC	down			1 mol%	up		1 mol%	down		1 mol%	up		1 mol%	down			5 mol%	up		5 mol%	down		5 mol%	up		5 mol%	down			5 mol%	up		5 mol%	down		5 mol%	up		5 mol%	down
T=21 °C			T=21 °C			T=43 °C			T=43 °C				T=21 °C			T=21 °C			T=43 °C			T=43 °C				T=21 °C			T=21 °C			T=43 °C			T=43 °C				T=21 °C			T=21 °C			T=43 °C			T=43 °C
Storage modulus	Loss modulus	Oscillation strain	Storage modulus	Loss modulus	Oscillation strain	Storage modulus	Loss modulus	Oscillation strain	Storage modulus	Loss modulus	Oscillation strain		Storage modulus	Loss modulus	Oscillation strain	Storage modulus	Loss modulus	Oscillation strain	Storage modulus	Loss modulus	Oscillation strain	Storage modulus	Loss modulus	Oscillation strain		Storage modulus	Loss modulus	Oscillation strain	Storage modulus	Loss modulus	Oscillation strain	Storage modulus	Loss modulus	Oscillation strain	Storage modulus	Loss modulus	Oscillation strain		Storage modulus	Loss modulus	Oscillation strain	Storage modulus	Loss modulus	Oscillation strain	Storage modulus	Loss modulus	Oscillation strain	Storage modulus	Loss modulus
N/m	N/m		N/m	N/m		N/m	N/m		N/m	N/m			N/m	N/m		N/m	N/m		N/m	N/m		N/m	N/m			N/m	N/m		N/m	N/m		N/m	N/m		N/m	N/m			N/m	N/m		N/m	N/m		N/m	N/m		N/m	N/m
0.000134926	1.0584e-05	0.01072	0.000115143	2.8007e-05	0.01075	0.000176001	-1.7796e-05	0.01067	0.000117814	-1.6205e-05	0.01076		0.00207	0.000440909	0.00102	0.00011251	0.000265203	0.99992	0.00242	0.000456149	0.000927875	8.55895e-05	0.000271676	0.999929		0.00199	0.000316348	0.000998145	0.00010771	0.000309753	0.99993	0.00207	0.00021895	0.001	9.10129e-05	0.000297521	0.99993		0.00407	0.000383792	0.000996344	0.000175837	0.000464666	0.99996	0.0034	0.000288118	0.000996353	0.000154286	0.000464188
0.000189353	2.574e-06	0.01201	0.000151094	3.1529e-05	0.01207	0.000143079	-9.666e-06	0.0121	0.000145095	-1.0744e-05	0.0121		0.00219	0.000513187	0.00112	0.000129316	0.000284546	0.89095	0.00239	0.00049885	0.00112	0.000102021	0.000297418	0.890949		0.00196	0.000306173	0.00112	0.000125985	0.000336129	0.89092	0.00208	0.000450976	0.00112	0.000108385	0.000326004	0.89093		0.00406	0.000368924	0.00112	0.000206955	0.000507483	0.89069	0.00352	0.000442308	0.00112	0.000186545	0.000510329
0.000192752	1.2224e-05	0.01352	0.000174988	1.9244e-05	0.01356	0.000148416	-3.765e-06	0.01362	0.00014004	-2.0471e-05	0.01364		0.00215	0.000375397	0.00126	0.00015028	0.000305496	0.794	0.00244	0.000406744	0.00126	0.000121984	0.000325056	0.794008		0.00203	0.000311691	0.00126	0.000148291	0.000363902	0.79398	0.00228	0.000211725	0.00126	0.000128683	0.000356242	0.794		0.0041	0.000410741	0.00126	0.00024297	0.000553388	0.79376	0.00358	0.000329952	0.00126	0.000218062	0.000561121
0.000147686	-9.909e-06	0.01525	0.000142869	7.776e-06	0.01525	0.000110692	-1.8421e-05	0.01533	0.000134819	-2.1964e-05	0.01528		0.00211	0.000367584	0.00141	0.000175775	0.000327508	0.7076	0.00297	0.000788226	0.0014	0.000147109	0.000354233	0.707593		0.00194	0.000306614	0.00142	0.000174687	0.000393798	0.70758	0.00248	0.000271399	0.00141	0.00015328	0.000389028	0.7076		0.0041	0.000391063	0.00141	0.000287465	0.0006017	0.70733	0.00359	0.000394184	0.00141	0.000261061	0.00061367
0.000166441	1.18722e-05	0.01714	0.000154751	3.34412e-05	0.01716	0.000124715	7.2562e-06	0.01725	0.000152408	2.2353e-06	0.01718		0.00222	0.000283622	0.00158	0.000204087	0.000350618	0.63062	0.00233	0.000483581	0.0016	0.000176033	0.000386309	0.630604		0.00192	0.000274123	0.00158	0.000206818	0.000424898	0.63057	0.00238	0.000363691	0.00159	0.000182678	0.000423413	0.6306		0.00414	0.000341463	0.00158	0.000338385	0.000653766	0.63033	0.00337	0.000310178	0.00159	0.000307214	0.000672338
0.000180933	-7.3435e-06	0.01924	0.000154685	1.1233e-05	0.01931	0.000140668	5.939e-06	0.01935	0.00014218	-1.9884e-06	0.01935		0.0022	0.000331208	0.00178	0.000236312	0.000374146	0.562	0.00237	0.000491087	0.00178	0.000209867	0.000419826	0.561971		0.00193	0.000316798	0.00178	0.000244132	0.000457606	0.56194	0.00227	0.000336216	0.00178	0.000217042	0.000459936	0.56197		0.00349	0.000611453	0.0018	0.000398851	0.000707841	0.5617	0.00332	0.00030731	0.00178	0.000366403	0.000733088
0.000179064	2.40609e-05	0.0216	0.000158224	4.53168e-05	0.02166	0.000123947	3.60058e-05	0.02177	0.000137213	2.59322e-05	0.02174		0.00189	0.000553939	0.002	0.000272248	0.000398131	0.50085	0.00195	0.000379306	0.00201	0.000250151	0.000453072	0.500804		0.0019	0.000322095	0.002	0.000286268	0.000490542	0.50079	0.00217	0.000220723	0.002	0.000257745	0.000498456	0.5008		0.00324	0.000662545	0.002	0.000469982	0.000762605	0.50052	0.00347	0.000364313	0.00199	0.000436229	0.000796638
0.000175556	2.70337e-05	0.02428	0.000167439	4.48113e-05	0.0243	0.000143518	2.03758e-05	0.0244	0.000135009	2.04485e-05	0.02443		0.00164	0.000541179	0.00225	0.000314265	0.000421589	0.44634	0.00193	0.00042326	0.00224	0.000296865	0.000488606	0.446293		0.00189	0.000276104	0.00224	0.000335529	0.000523485	0.44628	0.00224	0.000369355	0.00224	0.000305347	0.000537507	0.44629		0.00323	0.000604875	0.00224	0.000552828	0.000818891	0.446	0.00344	0.00042556	0.00224	0.000517208	0.000862689
0.000186189	1.45023e-05	0.02726	0.000168395	3.29727e-05	0.02732	0.000135187	1.27704e-05	0.02747	0.000154627	1.57527e-05	0.02739		0.00167	0.000505307	0.00251	0.000363105	0.000444534	0.39775	0.00214	0.000509472	0.0025	0.000350837	0.000522544	0.397709		0.00188	0.000296304	0.00251	0.000392286	0.000554593	0.3977	0.00232	0.000342122	0.00251	0.000360831	0.000577423	0.3977		0.00319	0.000594279	0.00252	0.000649636	0.000873577	0.3974	0.00328	0.000353446	0.00252	0.000612989	0.000929302
0.000177951	1.00372e-05	0.03062	0.000159266	2.39173e-05	0.03069	0.000127835	1.32025e-05	0.03084	0.000132095	1.50162e-05	0.03082		0.00172	0.000475374	0.00282	0.00041736	0.000464884	0.35447	0.00186	0.000578819	0.00283	0.000414665	0.000555693	0.3544		0.00191	0.000325635	0.00282	0.00045662	0.000584903	0.3544	0.0023	0.000311697	0.00282	0.000426137	0.000617691	0.35439		0.00314	0.000559504	0.00282	0.000762975	0.000923753	0.35409	0.00325	0.000275362	0.00282	0.000729884	0.000990711
0.000188069	1.87271e-05	0.03437	0.000159276	3.34292e-05	0.0345	0.000141692	1.4856e-05	0.03461	0.00014818	1.34486e-05	0.03458		0.00166	0.000379743	0.00317	0.000482087	0.000481726	0.31586	0.00191	0.00060779	0.00316	0.000489975	0.000585202	0.315799		0.00189	0.000277421	0.00316	0.000528856	0.000612962	0.31582	0.00209	0.000373755	0.00317	0.000500617	0.000654682	0.3158		0.00319	0.000521994	0.00316	0.000893208	0.000968277	0.3155	0.00319	0.000341516	0.00317	0.000865779	0.00105
0.000187439	1.71036e-05	0.03861	0.00016176	3.18356e-05	0.03874	0.000147058	1.71536e-05	0.03884	0.00014246	2.55796e-05	0.03886		0.00166	0.000475403	0.00355	0.000554351	0.000491702	0.28149	0.00188	0.000483898	0.00355	0.000575812	0.000611841	0.281407		0.00191	0.000265067	0.00355	0.000613301	0.000630039	0.28142	0.00217	0.000335787	0.00354	0.000587985	0.000688049	0.2814		0.00301	0.000536248	0.00356	0.00104	0.00101	0.28113	0.00312	0.000356787	0.00355	0.00102	0.0011
0.000195642	1.84696e-05	0.04332	0.000164885	3.49171e-05	0.0435	0.000140246	1.97809e-05	0.04368	0.000143652	2.13346e-05	0.04365		0.00157	0.000377659	0.00399	0.000631538	0.000493424	0.25086	0.00177	0.000489185	0.00399	0.000675472	0.000627078	0.250749		0.0019	0.000279946	0.00398	0.000702571	0.000646293	0.2508	0.00212	0.000335688	0.00399	0.000686149	0.000715602	0.25075		0.00298	0.000494205	0.00398	0.00121	0.00102	0.25046	0.00311	0.000382997	0.00399	0.0012	0.00113
0.000178233	2.74144e-05	0.04865	0.000144646	4.0255e-05	0.04888	0.000125949	2.89109e-05	0.04903	0.000128783	2.70399e-05	0.04901		0.00151	0.000389352	0.00447	0.00071496	0.00048443	0.22355	0.00179	0.000526493	0.00446	0.000789082	0.000631406	0.223433		0.00188	0.000279967	0.00448	0.000803059	0.000644088	0.22349	0.00209	0.000297432	0.00447	0.00079955	0.000730226	0.22344		0.00297	0.000472874	0.00447	0.00139	0.00103	0.22319	0.00302	0.000282828	0.00448	0.0014	0.00115
0.000183755	2.76521e-05	0.0546	0.000148886	3.89212e-05	0.05488	0.000124916	2.48821e-05	0.05508	0.000109455	3.48065e-05	0.05519		0.0015	0.000320217	0.00501	0.000800988	0.000465519	0.19924	0.00185	0.000458913	0.00501	0.000904869	0.000617656	0.199135		0.00186	0.00028627	0.00501	0.000901968	0.000642111	0.19919	0.00205	0.000361773	0.00501	0.000922403	0.000733215	0.19911		0.00293	0.000451483	0.00501	0.00159	0.000986514	0.19887	0.00304	0.00029117	0.00501	0.00164	0.00112
0.000187124	3.01483e-05	0.06136	0.000155544	4.32991e-05	0.06163	0.00014439	2.89927e-05	0.06175	0.000109732	3.67642e-05	0.06206		0.00151	0.00035837	0.00562	0.000885216	0.000431103	0.17759	0.00178	0.000389238	0.00563	0.00102	0.000582757	0.177486		0.00183	0.000286696	0.00562	0.001	0.000618283	0.17753	0.00209	0.000328696	0.00562	0.00105	0.000718277	0.17744		0.00284	0.000446935	0.00563	0.00178	0.00092978	0.17727	0.00307	0.000290711	0.00562	0.00188	0.00106
0.000184971	4.14623e-05	0.06885	0.000147937	4.20648e-05	0.06923	0.000128628	3.2427e-05	0.06945	0.000108334	3.30386e-05	0.06966		0.00147	0.000350641	0.00631	0.000959202	0.000389638	0.1583	0.0017	0.000361659	0.00632	0.00114	0.000537131	0.158193		0.00182	0.000285703	0.00631	0.0011	0.000587295	0.15823	0.00211	0.000311047	0.00631	0.00119	0.000681435	0.15815		0.00272	0.000457785	0.00632	0.00196	0.000847633	0.15804	0.00301	0.00028725	0.00631	0.0021	0.000951085
0.000180112	4.51588e-05	0.07733	0.000146353	4.81621e-05	0.07771	0.000122553	4.08021e-05	0.078	0.000103762	4.32243e-05	0.07822		0.00142	0.000317427	0.00709	0.00102	0.000346091	0.14111	0.00173	0.000391508	0.00708	0.00124	0.000486769	0.141024		0.0018	0.00029442	0.00708	0.00119	0.000555789	0.14105	0.00206	0.000278575	0.00708	0.00131	0.000632123	0.14098		0.00272	0.000433924	0.00708	0.00211	0.000733697	0.14093	0.00298	0.000282806	0.00708	0.00228	0.000815746
0.000178248	4.19641e-05	0.08683	0.000144405	4.5081e-05	0.08726	0.000120339	3.47463e-05	0.0876	0.000101091	3.60239e-05	0.08785		0.00147	0.000311854	0.00794	0.00108	0.000304199	0.12579	0.00171	0.000406389	0.00794	0.00132	0.000435052	0.125729		0.00176	0.000315681	0.00795	0.00127	0.000504464	0.12573	0.00204	0.000266295	0.00795	0.00141	0.000578086	0.12569		0.00271	0.000389013	0.00795	0.00223	0.000636155	0.12567	0.0029	0.000308143	0.00795	0.00241	0.000718197
0.000173653	3.55057e-05	0.09748	0.000141411	3.70405e-05	0.09795	0.000115297	3.00458e-05	0.09834	9.72755e-05	3.35559e-05	0.0986		0.00142	0.000306536	0.00892	0.00111	0.000269449	0.11213	0.00168	0.00033629	0.00892	0.00139	0.000391039	0.112081		0.00176	0.000301479	0.00892	0.00134	0.000452988	0.11208	0.00206	0.000297947	0.00891	0.00149	0.000525265	0.11206		0.00269	0.000379609	0.00892	0.00232	0.000560022	0.11204	0.00294	0.000311308	0.00891	0.00252	0.000651117
0.000170549	3.44988e-05	0.10941	0.000137667	3.74953e-05	0.10994	0.000111988	2.92873e-05	0.11038	9.25335e-05	3.02146e-05	0.1107		0.00141	0.000271046	0.01	0.00115	0.000241163	0.09995	0.00167	0.000313641	0.01	0.00143	0.000358257	0.0999262		0.00175	0.000291645	0.01	0.0014	0.000408822	0.09991	0.00203	0.000265123	0.01	0.00156	0.000483035	0.09989		0.00265	0.000365775	0.01001	0.00239	0.000488187	0.0999	0.00295	0.000287	0.01	0.00259	0.000584657
0.000170532	3.46397e-05	0.12284	0.000139561	3.57691e-05	0.12341	0.000107498	2.89558e-05	0.12402	9.588e-05	2.87404e-05	0.12424		0.0014	0.000261494	0.01122	0.00118	0.000224569	0.08908	0.00166	0.000308123	0.01122	0.00148	0.00032747	0.0890633		0.00174	0.000283018	0.01122	0.00146	0.000375818	0.08905	0.002	0.000304761	0.01123	0.00162	0.000444635	0.08905		0.00267	0.000339975	0.01121	0.00244	0.00041871	0.08907	0.00291	0.000294344	0.01122	0.00265	0.000516881
0.000175009	3.69993e-05	0.13785	0.00014182	4.03586e-05	0.13853	0.000109065	3.18768e-05	0.13923	9.17018e-05	3.57013e-05	0.13958		0.0014	0.0002365	0.01259	0.0012	0.000209981	0.0794	0.00165	0.000294016	0.01259	0.00151	0.00031032	0.0793893		0.00172	0.000290168	0.01258	0.0015	0.000345295	0.07938	0.00195	0.000323676	0.0126	0.00166	0.00040974	0.07938		0.00267	0.000334488	0.01259	0.00248	0.000364831	0.07938	0.00289	0.000290215	0.0126	0.00269	0.000455177
0.000171829	3.8017e-05	0.1547	0.000133482	4.40196e-05	0.15556	0.000101977	3.24443e-05	0.15634	8.30446e-05	3.76569e-05	0.15678		0.00139	0.000218268	0.01413	0.00123	0.00019476	0.07076	0.00175	0.000295483	0.0141	0.00154	0.000287208	0.0707582		0.00172	0.000281496	0.01413	0.00153	0.000314849	0.07076	0.00193	0.000331948	0.01413	0.0017	0.000385137	0.07076		0.00263	0.000328156	0.01414	0.00252	0.000332196	0.07076	0.00287	0.000283304	0.01413	0.00274	0.000407249
0.000162952	4.16238e-05	0.17377	0.000125554	4.46181e-05	0.17474	0.000100111	3.30696e-05	0.17545	7.71193e-05	3.75824e-05	0.17604		0.00138	0.000214621	0.01585	0.00125	0.000187103	0.06308	0.00165	0.000282726	0.01588	0.00157	0.000279928	0.0630648		0.00171	0.000278103	0.01585	0.00155	0.000290045	0.06308	0.0019	0.000320578	0.01586	0.00173	0.00035773	0.06306		0.00261	0.000318656	0.01586	0.00255	0.000310821	0.06306	0.00287	0.000260272	0.01585	0.00278	0.000374516
0.000159721	4.14924e-05	0.19511	0.000120519	4.4906e-05	0.19624	9.89431e-05	3.35062e-05	0.19693	7.3697e-05	3.78916e-05	0.19766		0.00137	0.000218145	0.01779	0.00125	0.000186986	0.05623	0.00168	0.000297455	0.01778	0.00159	0.000267257	0.0562176		0.0017	0.000278642	0.01778	0.00157	0.000273103	0.05622	0.0019	0.000310945	0.01778	0.00176	0.000339863	0.05621		0.0026	0.000310209	0.01778	0.00258	0.000296445	0.0562	0.00289	0.000263707	0.01778	0.00284	0.000346641
0.000154287	4.26742e-05	0.21904	0.000114251	4.59842e-05	0.22034	8.94046e-05	3.60116e-05	0.22121	6.65648e-05	3.96131e-05	0.22195		0.00137	0.000211783	0.01995	0.00127	0.000183333	0.05011	0.00162	0.000282445	0.01997	0.00162	0.000271462	0.0500962		0.00167	0.000277062	0.01996	0.00158	0.000261193	0.0501	0.0019	0.000314422	0.01995	0.00178	0.000328284	0.0501		0.00261	0.000296219	0.01995	0.00261	0.000286588	0.0501	0.0029	0.000260494	0.01995	0.00287	0.000320346
0.000149181	4.55469e-05	0.24595	0.000107838	4.96849e-05	0.24746	8.04415e-05	3.87372e-05	0.24854	6.21218e-05	4.19558e-05	0.24921		0.00136	0.00021934	0.02239	0.00128	0.00018264	0.04466	0.00163	0.000280221	0.02238	0.00161	0.000273023	0.0446708		0.00166	0.000271393	0.02239	0.0016	0.00025512	0.04465	0.00188	0.000297837	0.02239	0.00181	0.000312265	0.04465		0.00256	0.000298601	0.0224	0.00263	0.00027935	0.04465	0.00291	0.000256391	0.02238	0.00288	0.000304042
0.000144775	4.62687e-05	0.27618	0.000103052	5.01021e-05	0.27789	7.51768e-05	3.78966e-05	0.27913	5.74191e-05	3.99655e-05	0.27987		0.00137	0.000199211	0.02511	0.00129	0.000182749	0.0398	0.00162	0.000267927	0.02512	0.00162	0.000271343	0.0398059		0.00165	0.000263329	0.02513	0.00163	0.00025317	0.03979	0.00188	0.000291287	0.02512	0.00183	0.00030438	0.03979		0.00253	0.00029294	0.02513	0.00264	0.000276922	0.03981	0.00292	0.000250061	0.02511	0.0029	0.000287815
0.000137718	4.85985e-05	0.31022	9.69113e-05	5.23052e-05	0.31209	7.226e-05	3.87068e-05	0.31335	5.29965e-05	3.98652e-05	0.31426		0.00134	0.000202208	0.0282	0.0013	0.000183604	0.03548	0.00162	0.000263274	0.02818	0.00165	0.000260657	0.0354671		0.00162	0.000261579	0.02818	0.00165	0.000255016	0.03547	0.00186	0.000293723	0.02819	0.00184	0.00029771	0.03548		0.00252	0.000283291	0.02819	0.00263	0.000272591	0.03549	0.00295	0.000257053	0.02817	0.00289	0.000274748
0.00013061	4.99546e-05	0.34841	8.92123e-05	5.30924e-05	0.35056	6.39006e-05	3.92948e-05	0.35201	4.94676e-05	3.93461e-05	0.35278		0.00135	0.000205413	0.03162	0.0013	0.000182587	0.03162	0.00162	0.000260277	0.03162	0.00165	0.000277501	0.0316239		0.0016	0.000256499	0.03162	0.00168	0.000258545	0.03161	0.00185	0.000294657	0.03163	0.00186	0.000293197	0.03161		0.00249	0.000274678	0.03164	0.00262	0.000267477	0.03163	0.00297	0.000249145	0.03162	0.00289	0.000263452
0.000123221	5.33411e-05	0.39137	8.48619e-05	5.44312e-05	0.39362	5.82514e-05	4.03743e-05	0.39532	4.69659e-05	3.96677e-05	0.39601		0.00133	0.000212084	0.03549	0.00132	0.000187968	0.02818	0.00161	0.000257242	0.03548	0.00166	0.000272216	0.0281777		0.00158	0.000256792	0.03548	0.00172	0.0002665	0.02816	0.00184	0.000292823	0.03549	0.00188	0.000306035	0.02817		0.00248	0.000272895	0.03549	0.00261	0.000267585	0.02819	0.00297	0.0002643	0.03548	0.00287	0.00025741
0.000113147	5.39941e-05	0.43977	7.9551e-05	5.41226e-05	0.442	5.33349e-05	3.91253e-05	0.4439	4.26141e-05	3.78592e-05	0.44464		0.00132	0.000200449	0.03982	0.00133	0.000195384	0.02512	0.0016	0.000252314	0.03982	0.00167	0.000277396	0.0251134		0.00156	0.000254395	0.03982	0.00175	0.000264713	0.0251	0.00181	0.000297275	0.03983	0.00192	0.000304491	0.0251		0.00245	0.000267395	0.03983	0.0026	0.000266648	0.02512	0.00297	0.000261217	0.03981	0.00285	0.000267428
0.000104289	5.58315e-05	0.49406	7.46776e-05	5.52994e-05	0.49628	4.82003e-05	3.89311e-05	0.49846	3.92825e-05	3.81349e-05	0.49914		0.00131	0.000196161	0.04467	0.00131	0.000193431	0.0224	0.00159	0.000249787	0.04467	0.00169	0.000259268	0.0223805		0.00155	0.000254619	0.04468	0.00177	0.000271966	0.02238	0.00179	0.000300861	0.04468	0.00193	0.000304516	0.02238		0.00242	0.00027498	0.0447	0.00258	0.000268957	0.02239	0.00296	0.000269146	0.04467	0.00283	0.000266572
9.52204e-05	5.66388e-05	0.55503	7.075e-05	5.4673e-05	0.55712	4.36713e-05	3.85537e-05	0.55961	3.70016e-05	3.69293e-05	0.5602		0.0013	0.000199051	0.05013	0.00131	0.000203503	0.01995	0.00158	0.000247186	0.05013	0.00168	0.000272011	0.0199543		0.00153	0.000255566	0.05012	0.00179	0.000280792	0.01994	0.00176	0.000301322	0.05015	0.00195	0.000305795	0.01995		0.00241	0.000272465	0.05013	0.00258	0.000271961	0.01995	0.00295	0.000269063	0.05013	0.00283	0.000260621
8.55151e-05	5.72241e-05	0.62353	6.61451e-05	5.47057e-05	0.6254	3.7772e-05	3.77927e-05	0.62833	3.34443e-05	3.71749e-05	0.62875		0.00129	0.000192951	0.05624	0.00135	0.000202579	0.01777	0.00156	0.000247083	0.05625	0.0017	0.000286625	0.017778		0.00152	0.000256111	0.05624	0.00181	0.00029099	0.01778	0.00174	0.000307349	0.05625	0.00196	0.000308932	0.01778		0.00239	0.000272202	0.05624	0.00256	0.000274498	0.01779	0.00292	0.000274319	0.05626	0.00282	0.00026199
7.67898e-05	5.71833e-05	0.7004	6.19568e-05	5.44419e-05	0.70201	3.29146e-05	3.7398e-05	0.70538	3.00061e-05	3.64168e-05	0.7057		0.00128	0.000194703	0.06312	0.00132	0.000216872	0.01586	0.00155	0.000250395	0.06311	0.00169	0.000294763	0.0158497		0.00151	0.000262356	0.06311	0.00185	0.000288145	0.01584	0.00171	0.000324073	0.06312	0.00196	0.000310312	0.01585		0.00238	0.000277244	0.06311	0.00255	0.000280133	0.01585	0.00287	0.000293304	0.06314	0.00279	0.000272359
6.61124e-05	5.69914e-05	0.78674	5.58183e-05	5.42781e-05	0.78801	2.677e-05	3.67308e-05	0.7918	2.4776e-05	3.58142e-05	0.79206		0.00126	0.00019347	0.07081	0.00136	0.000232433	0.01412	0.00154	0.000251201	0.07081	0.00171	0.000259639	0.0141206		0.00149	0.00027164	0.07081	0.00188	0.000279745	0.01412	0.00168	0.000348949	0.07083	0.002	0.00031799	0.01412		0.00236	0.000289832	0.07082	0.00254	0.000291809	0.01413	0.00283	0.000317522	0.07084	0.00276	0.000274699
5.8706e-05	5.60288e-05	0.8836	5.22801e-05	5.41193e-05	0.8845	2.31118e-05	3.49912e-05	0.88881	2.21898e-05	3.52058e-05	0.88893		0.00124	0.000195959	0.07945	0.00135	0.000228895	0.01259	0.00151	0.000257585	0.07947	0.00177	0.000297177	0.0125762		0.00146	0.000286424	0.07945	0.00189	0.000281586	0.01259	0.00164	0.000382408	0.07948	0.00201	0.000330955	0.01259		0.00233	0.000304239	0.07947	0.00256	0.000291449	0.01259	0.00278	0.000368996	0.07949	0.00278	0.000262929
5.20447e-05	5.60352e-05	0.99229	4.97182e-05	5.5625e-05	0.99265	1.98911e-05	3.53457e-05	0.99762	1.93377e-05	3.54055e-05	0.9977		0.00123	0.000200681	0.08915	0.00137	0.00023308	0.01121	0.00148	0.00027747	0.08917	0.00172	0.000283505	0.0112273		0.00142	0.000305099	0.08915	0.00191	0.000286529	0.01122	0.00158	0.000433236	0.0892	0.00204	0.00033521	0.01121		0.00228	0.000333289	0.08918	0.00253	0.000303608	0.01123	0.00272	0.000459196	0.08921	0.00276	0.000283511
													0.00121	0.000211179	0.10004	0.00139	0.000246772	0.01	0.00144	0.000301487	0.10007	0.00175	0.000311685	0.009993		0.00138	0.000332802	0.10005	0.00191	0.000296261	0.01	0.0015	0.000491293	0.10012	0.00205	0.000323858	0.01		0.00221	0.000383567	0.1001	0.00256	0.00030609	0.01	0.00264	0.000579563	0.1001	0.00281	0.00026603
													0.00118	0.000224349	0.11224	0.00138	0.000266003	0.00891	0.00138	0.000339818	0.1123	0.00172	0.000317088	0.0089167		0.00132	0.00037604	0.11226	0.00194	0.00028561	0.00891	0.00142	0.000546793	0.11234	0.00208	0.000327843	0.00891		0.00213	0.000465566	0.11233	0.00263	0.000300904	0.0089	0.00253	0.000690073	0.11237	0.00279	0.000270347
													0.00115	0.000242435	0.12596	0.00148	0.000277918	0.00793	0.00131	0.0003981	0.12604	0.00176	0.000330097	0.0079388		0.00126	0.000431715	0.12599	0.00195	0.000283205	0.00794	0.00132	0.00061146	0.12609	0.0021	0.000313375	0.00794		0.00203	0.000577223	0.12607	0.00265	0.00030945	0.00794	0.00241	0.000789669	0.12612	0.00277	0.000301578
													0.00111	0.00026638	0.14135	0.00144	0.00027218	0.00708	0.00121	0.000467412	0.14146	0.00178	0.000339167	0.0070755		0.00118	0.000487993	0.14139	0.00196	0.000265523	0.00708	0.00121	0.000668347	0.1415	0.00211	0.000324396	0.00708		0.00191	0.000692087	0.14151	0.00265	0.000322583	0.00708	0.00226	0.000898128	0.14156	0.00276	0.000304561
													0.00105	0.000305297	0.15862	0.00147	0.000267003	0.00631	0.0011	0.000536177	0.15876	0.00174	0.000351437	0.0063131		0.0011	0.000530932	0.15867	0.00197	0.00027168	0.00631	0.0011	0.000703108	0.15878	0.00211	0.000326751	0.00631		0.00177	0.000783448	0.15883	0.00267	0.000339686	0.00631	0.00208	0.00102	0.15893	0.00276	0.000320853
													0.000983596	0.000351163	0.17802	0.00143	0.000300233	0.00563	0.000990031	0.000582447	0.17816	0.00183	0.000352407	0.005616		0.00101	0.000570363	0.17808	0.00198	0.000265189	0.00562	0.000980942	0.000717961	0.17816	0.00218	0.000351513	0.00562		0.00162	0.000861973	0.17824	0.0027	0.000339119	0.00562	0.00187	0.00111	0.17843	0.00277	0.00032055
													0.000900478	0.000397531	0.19979	0.00149	0.000316592	0.00501	0.000881782	0.00060901	0.19988	0.00177	0.000381177	0.0050165		0.000915384	0.000600482	0.19985	0.00196	0.000269741	0.00502	0.000863647	0.000733247	0.19991	0.00214	0.000326259	0.00501		0.00146	0.000922312	0.20002	0.00272	0.000382564	0.00501	0.00163	0.00116	0.2003	0.00276	0.000332019
													0.000807245	0.000432028	0.22421	0.00148	0.000345452	0.00447	0.000777124	0.000622192	0.22427	0.00184	0.000346212	0.0044609		0.000823933	0.000614961	0.22425	0.00198	0.000273155	0.00446	0.000761387	0.000719331	0.22427	0.00222	0.000295037	0.00446		0.00131	0.000951102	0.22444	0.00279	0.000362635	0.00446	0.0014	0.00117	0.22473	0.00273	0.000378339
													0.000714605	0.000455639	0.25157	0.00146	0.000362769	0.00398	0.000676949	0.000620155	0.25162	0.00187	0.000430686	0.0039795		0.000731722	0.000622804	0.25164	0.00197	0.000277522	0.00398	0.000659588	0.000703689	0.25163	0.00217	0.000232993	0.00399		0.00115	0.000964251	0.25184	0.00281	0.000370793	0.00398	0.0012	0.00115	0.25204	0.00268	0.000412232
													0.000626581	0.000465014	0.28225	0.00147	0.00039044	0.00355	0.000584361	0.000610231	0.28229	0.00182	0.000536793	0.0035509		0.000646168	0.0006147	0.28231	0.00201	0.00027669	0.00355	0.000572897	0.000675645	0.28227	0.00216	0.000319115	0.00355		0.00101	0.00095285	0.28253	0.00286	0.0003882	0.00355	0.00102	0.00111	0.28272	0.00271	0.000397354
													0.000546539	0.000461961	0.31666	0.00153	0.000375472	0.00316	0.00050072	0.00058987	0.31669	0.00219	0.000501307	0.003143		0.000562138	0.000602984	0.31671	0.00198	0.000299826	0.00316	0.000491372	0.000648999	0.31668	0.00224	0.000389551	0.00316		0.0008727	0.000930857	0.31695	0.0029	0.000366201	0.00316	0.000865104	0.00106	0.31707	0.00294	0.000363531
													0.000476675	0.000452689	0.35524	0.00157024	0.000436246	0.00281674	0.000423605	0.000562404	0.3553	0.00215365	0.000484276	0.00281896		0.000487477	0.000581612	0.35533	0.002	0.00029009	0.00282	0.000424208	0.000611393	0.35524	0.00221	0.000396373	0.00282		0.000753196	0.000895572	0.35555	0.00286	0.000410604	0.00282	0.000731633	0.000995132	0.35565	0.003	0.000500761
													0.000410739	0.000438725	0.39856	0.00155922	0.00048662	0.00250928	0.000355937	0.000531059	0.39859	0.00217398	0.000375712	0.0025124		0.000420728	0.000554543	0.39863	0.00201	0.00029641	0.00251	0.000360825	0.000575231	0.39856	0.00232	0.000365954	0.00251		0.00064883	0.00085198	0.39884	0.00279	0.000436528	0.00252	0.000614	0.000931992	0.39894	0.00288	0.000483875
													0.000352732	0.000420758	0.44714	0.0015702	0.000447278	0.00223829	0.000298143	0.000495474	0.44716	0.00229113	0.000727259	0.00223352		0.000361577	0.000525323	0.44722	0.00199	0.00032253	0.00224	0.000305819	0.000538513	0.44713	0.00217	0.000381757	0.00224		0.00055624	0.000805	0.44742	0.00281	0.000486236	0.00224	0.000517359	0.000865707	0.44747	0.00286	0.000480826
													0.000302579	0.000399557	0.50164	0.00170411	0.000544478	0.00199053	0.000250515	0.000459581	0.50163	0.00225281	0.000667023	0.00199638		0.000309025	0.000494428	0.50172	0.00205	0.000339713	0.00199	0.000258363	0.000502199	0.50162	0.00219	0.000402677	0.002		0.000474096	0.000756029	0.50193	0.00283	0.000513109	0.00199	0.000435159	0.000799382	0.50194	0.00292	0.000416266
													0.000257707	0.000377509	0.56279	0.00169968	0.000609083	0.00177884	0.000209789	0.000424299	0.56277	0.0023371	0.000542341	0.00178028		0.000263729	0.000462279	0.56289	0.00204	0.00031759	0.00178	0.00021835	0.000464136	0.56276	0.00221	0.000323088	0.00178		0.000402816	0.000705359	0.56307	0.00285	0.000517962	0.00178	0.000366104	0.000735929	0.56307	0.00293	0.000583425
													0.000219785	0.00035447	0.63139	0.00169107	0.000554855	0.00158586	0.000175483	0.000389796	0.63137	0.00216244	0.000429524	0.00159268		0.000224747	0.00042981	0.63149	0.00207	0.000309955	0.00158	0.000183228	0.000427896	0.63137	0.00232	0.000372605	0.00158		0.000340711	0.000654425	0.63168	0.00289	0.000594756	0.00158	0.000307684	0.000674461	0.63165	0.00284	0.000669868
													0.00018713	0.000331702	0.70837	0.00180832	0.000571552	0.00140835	0.000146779	0.000357805	0.70833	0.00233622	0.000751879	0.00140727		0.000189852	0.000399162	0.70848	0.0021	0.000317828	0.00141	0.000152909	0.000393743	0.70835	0.00228	0.000381387	0.00141		0.000287327	0.000605479	0.70865	0.003	0.000638455	0.00141	0.00025899	0.000616231	0.7086	0.00305	0.000358906
													0.000158767	0.000309088	0.79475	0.00197032	0.00054884	0.00125597	0.000122263	0.000327331	0.7947	0.00240621	0.000631985	0.00125855		0.000159978	0.000368711	0.79485	0.00218	0.000305557	0.00126	0.00012794	0.000361121	0.79471	0.00241	0.000342359	0.00125		0.000242531	0.000557739	0.795	0.00312	0.000517778	0.00126	0.000215906	0.000562959	0.79498	0.00335	0.000577841
													0.00013442	0.000287259	0.89165	0.0019756	0.00055938	0.00112183	0.000102159	0.000298637	0.8916	0.00252766	0.000660397	0.00111908		0.000133566	0.000340535	0.89175	0.00215	0.000290084	0.00112	0.000106714	0.000330699	0.89162	0.00231	0.000493568	0.00112		0.000203681	0.000512648	0.89191	0.0032	0.00051949	0.00112	0.000181974	0.000511847	0.89184	0.00327	0.000564439
													0.000112365	0.000267079	1.00041	0.00203245	0.000479128	0.000998501	8.471e-05	0.000273177	1.00034	0.00270853	0.000716977	0.000996472		0.000111313	0.000314158	1.00049	0.00214	0.000305055	0.00099993	8.90404e-05	0.000301591	1.00035	0.00242	0.000562565	0.000997441		0.000170984	0.000470093	1.00062	0.00338	0.000515224	0.000998898	0.000152542	0.000465141	1.00058	0.0032	0.000605097
[truncated: 1 more columns]
