# Supplementary material for: Interactions between interfaces dictate stimuli-responsive emulsion behaviour
Source: Nat Commun. 2023 Oct 23;14:6723. doi: 10.1038/s41467-023-42379-z (PMC10593850; doi:10.1038/s41467-023-42379-z)
Supplement: Supplementary file 7 — Source Data [file 41467_2023_42379_MOESM7_ESM.zip › Source data/FigS3.xlsx]

## Sheet: 0ul Up Low Temp
Amplitude sweep - 1
Storage modulus	Loss modulus	Angular frequency	Oscillation torque	Step time	Temperature	Raw phase	Oscillation displacement	Oscillation strain
N/m	N/m	rad/s	µN.m	s	°C	°	rad	%
-5.39017e-05	1.58452e-05	3.14159	0.030318	14.0499	20	179.546	0.000104761	0.0983998
-0.000224028	0.000304029	3.14159	0.0380914	28.7197	20.002	172.029	0.00012014	0.112845
-0.000353346	0.000336042	3.14159	0.0452245	43.2796	20.018	171.689	0.000134505	0.126338
-0.000344923	0.000243959	3.14159	0.050197	57.8494	20.001	173.925	0.000150583	0.141439
-0.000311421	0.000208142	3.14159	0.055333	72.3393	20.007	174.735	0.000168689	0.158445
-0.000232783	0.000134889	3.14159	0.0597132	86.8391	19.992	176.459	0.000189047	0.177567
-0.000128758	6.90811e-05	3.14159	0.0637887	101.529	20.003	178.094	0.000212357	0.199462
-4.61447e-05	3.7047e-05	3.14159	0.0687023	116.029	19.994	178.935	0.000238285	0.223816
-6.26001e-05	6.61125e-05	3.14159	0.0777727	130.569	19.994	178.116	0.000267438	0.251198
-5.67105e-05	3.52605e-05	3.14159	0.0869892	145.059	19.994	178.992	0.000300125	0.281901
-3.46705e-05	4.0853e-05	3.14159	0.0964275	159.669	19.997	178.819	0.000336369	0.315944
2.66918e-05	-3.1822e-05	3.14159	0.105169	174.129	19.999	180.949	0.000378613	0.355622
5.36825e-05	-3.57045e-05	3.14159	0.116316	188.709	20.001	181.08	0.000424694	0.398905
8.54018e-05	-3.14424e-05	3.14159	0.128086	203.229	20.004	180.968	0.000475654	0.44677
0.00011677	-2.97048e-05	3.14159	0.141321	217.829	20.003	180.93	0.000533802	0.501388
0.000153253	-2.77206e-05	3.14159	0.155315	232.429	19.991	180.885	0.000598599	0.56225
0.00018321	-2.05158e-05	3.14159	0.171324	246.949	20.002	180.666	0.000671548	0.63077
0.000194739	-1.15205e-05	3.14159	0.190898	261.439	20.007	180.377	0.000753231	0.707492
0.000157277	8.49585e-06	3.14159	0.218905	276.079	19.994	179.728	0.00084567	0.794317
0.000204636	8.19171e-06	3.14159	0.23909	290.609	20	179.731	0.000948751	0.89114
0.000176742	1.72541e-05	3.14159	0.272904	305.209	19.996	179.442	0.00106583	1.00111
0.000184023	1.02408e-05	3.14159	0.304534	319.799	20.005	179.667	0.00119431	1.12179
0.000139536	2.50812e-05	3.14159	0.350596	334.409	19.998	179.205	0.00134101	1.25958
0.000125615	2.83624e-05	3.14159	0.396287	348.959	20.006	179.108	0.00150415	1.41281
0.000119817	3.14025e-05	3.14159	0.445966	363.559	19.995	179.015	0.0016873	1.58484
0.000107819	2.93672e-05	3.14159	0.503724	378.029	20.013	179.085	0.00189343	1.77846
7.77213e-05	3.86053e-05	3.14159	0.574701	392.589	19.996	178.817	0.00212526	1.99621
4.19488e-05	4.60105e-05	3.14159	0.657238	407.139	20.005	178.617	0.00238467	2.23986
3.59689e-06	4.61657e-05	3.14159	0.752278	421.679	19.995	178.639	0.00267566	2.51319
-1.26582e-05	4.36711e-05	3.14159	0.850885	436.339	20.006	178.723	0.00300138	2.81913
-1.27154e-05	3.92238e-05	3.14159	0.954539	450.819	19.998	178.853	0.00336707	3.16261
-2.85008e-05	3.92056e-05	3.14159	1.0796	465.409	19.996	178.863	0.0037778	3.5484
-6.10021e-05	4.26627e-05	3.14159	1.23164	479.959	20.006	178.783	0.00423996	3.98249
-6.71152e-05	4.02765e-05	3.14159	1.38573	494.469	19.998	178.854	0.00475606	4.46725
-6.48088e-05	3.9489e-05	3.14159	1.55286	508.999	19.999	178.876	0.00533583	5.01182
-5.12139e-05	3.7716e-05	3.14159	1.73025	523.569	19.996	178.919	0.0059859	5.62241
-3.15932e-05	3.88474e-05	3.14159	1.92211	538.109	19.988	178.875	0.00671548	6.3077
-2.17513e-05	3.77587e-05	3.14159	2.14623	552.689	20.004	178.901	0.00753607	7.07845
-1.50616e-05	3.77011e-05	3.14159	2.40005	567.269	20.008	178.899	0.00845603	7.94255
-2.58242e-05	3.71375e-05	3.14159	2.70803	581.819	20	178.922	0.00948915	8.91294
-4.01762e-05	3.71029e-05	3.14159	3.06077	596.379	20	178.93	0.0106478	10.0012
-3.54081e-05	3.51112e-05	3.14159	3.42528	610.969	20.005	178.985	0.0119447	11.2193
-3.03601e-05	3.68928e-05	3.14159	3.83339	625.499	20.003	178.931	0.0134017	12.5879
-3.07914e-05	3.68121e-05	3.14159	4.30233	640.059	20.003	178.934	0.0150379	14.1247
-3.60909e-05	3.73053e-05	3.14159	4.84067	654.549	20.003	178.922	0.0168743	15.8496
-3.31496e-05	3.81705e-05	3.14159	5.4227	669.139	20	178.896	0.0189311	17.7815
-2.82744e-05	3.7333e-05	3.14159	6.06927	683.779	19.992	178.917	0.0212408	19.951
-3.23395e-05	3.76544e-05	3.14159	6.82465	698.339	19.997	178.91	0.0238353	22.3879
-2.95442e-05	3.75692e-05	3.14159	7.64573	712.869	20.006	178.911	0.0267407	25.1169
-3.16994e-05	3.80335e-05	3.14159	8.58874	727.419	20	178.899	0.030006	28.184
-2.90131e-05	3.78221e-05	3.14159	9.62298	741.939	20.005	178.904	0.0336651	31.6208
-2.97681e-05	3.73627e-05	3.14159	10.8017	756.479	19.991	178.917	0.0377744	35.4806
-3.16011e-05	3.75238e-05	3.14159	12.1311	770.929	20.002	178.914	0.0423841	39.8104
-3.0896e-05	3.77562e-05	3.14159	13.6059	785.589	19.998	178.906	0.0475537	44.666
-2.99743e-05	3.7417e-05	3.14159	15.2589	800.209	20.003	178.916	0.0533561	50.1161
-3.02471e-05	3.73807e-05	3.14159	17.1235	814.769	20.003	178.917	0.0598678	56.2324
-3.00404e-05	3.71118e-05	3.14159	19.2107	829.269	20.002	178.925	0.0671723	63.0934
-3.00286e-05	3.76746e-05	3.14159	21.555	843.829	20.005	178.908	0.0753695	70.7928
-2.9531e-05	3.76481e-05	3.14159	24.1789	858.399	19.999	178.909	0.0845655	79.4304
-2.9329e-05	3.74967e-05	3.14159	27.1263	872.909	19.997	178.913	0.0948839	89.1222
-2.9384e-05	3.77217e-05	3.14159	30.4371	887.559	20.005	178.907	0.106461	99.9967

## Sheet: 10ul Up Low Temp
Amplitude sweep - 1
Storage modulus	Loss modulus	Angular frequency	Oscillation torque	Step time	Temperature	Raw phase	Oscillation displacement	Oscillation strain
N/m	N/m	rad/s	µN.m	s	°C	°	rad	%
0.000175833	-6.11587e-05	3.14159	0.0274226	14.06	20.002	181.977	0.000106986	0.10049
0.000258247	-4.45046e-05	3.14159	0.0292036	28.63	20.003	181.509	0.000119523	0.112266
0.000367533	-2.83777e-05	3.14159	0.0306465	43.14	20.001	181.029	0.000134132	0.125988
0.000387453	2.55332e-07	3.14159	0.0338683	57.72	20.002	179.991	0.00015015	0.141033
0.00032159	-2.54295e-06	3.14159	0.0397206	72.3	20.003	180.09	0.00016896	0.158701
0.000205018	-1.77132e-05	3.14159	0.0477932	86.9	20	180.583	0.000189686	0.178168
0.000182203	2.40523e-05	3.14159	0.0542328	101.41	19.997	179.219	0.000212453	0.199553
-5.0636e-05	7.22312e-05	3.14159	0.0691585	115.98	20.003	177.929	0.000239213	0.224688
-0.000154953	8.12404e-05	3.14159	0.0815523	130.59	20	177.787	0.000268059	0.251783
-0.000124465	0.000101005	3.14159	0.0899674	145.35	19.998	177.209	0.000299939	0.281727
-0.000137649	6.96327e-05	3.14159	0.101582	159.83	20	178.087	0.000336731	0.316285
-9.29032e-05	5.74095e-05	3.14159	0.111583	174.38	20	178.388	0.000378057	0.355102
-2.63534e-05	2.31279e-05	3.14159	0.12109	189.01	19.994	179.329	0.000424241	0.398481
-0.000106051	7.1263e-06	3.14159	0.14125	203.53	19.991	179.801	0.000475693	0.446809
-0.000188051	-7.25194e-06	3.14159	0.164864	217.99	20.009	180.195	0.000533896	0.501478
-0.000175424	-1.91379e-05	3.14159	0.183904	232.62	20.001	180.517	0.000599077	0.562701
-9.79908e-05	-3.30633e-05	3.14159	0.198663	247.12	20.006	180.926	0.000671598	0.630819
-9.71785e-05	-1.07793e-05	3.14159	0.2229	261.75	20	180.302	0.00075392	0.708142
-0.00013804	1.38089e-06	3.14159	0.255209	276.32	20.002	179.962	0.000846296	0.794909
-9.5475e-05	-5.70442e-06	3.14159	0.28033	290.88	19.993	180.16	0.000948968	0.891347
-7.82968e-05	-2.31197e-05	3.14159	0.311965	305.48	20	180.654	0.00106495	1.00029
-7.04608e-05	-2.82369e-05	3.14159	0.348651	320.08	20.001	180.802	0.00119477	1.12222
-5.6253e-05	-2.96328e-05	3.14159	0.388369	334.6	19.998	180.847	0.0013403	1.25892
-4.80943e-05	-1.49133e-05	3.14159	0.434012	349.21	20	180.428	0.00150406	1.41273
-4.88018e-05	-9.42346e-06	3.14159	0.487161	363.75	19.999	180.271	0.00168768	1.5852
-3.87403e-05	-5.52514e-06	3.14159	0.543652	378.26	20.006	180.159	0.00189294	1.778
-4.18953e-05	5.42498e-06	3.14159	0.61116	392.84	19.998	179.844	0.00212462	1.99561
-4.1026e-05	7.48603e-06	3.14159	0.68519	407.44	19.993	179.784	0.00238301	2.23831
-3.67157e-05	1.34798e-05	3.14159	0.767154	422.02	19.997	179.611	0.00267382	2.51147
-5.56794e-05	2.13234e-05	3.14159	0.86952	436.59	20.002	179.39	0.00300181	2.81954
-4.37689e-05	2.01256e-05	3.14159	0.969357	451.15	19.995	179.421	0.00336651	3.1621
-3.10424e-05	2.10861e-05	3.14159	1.08044	465.66	19.996	179.389	0.00377641	3.54711
-3.15954e-05	2.52777e-05	3.14159	1.21296	480.2	20.003	179.268	0.00423832	3.98097
-3.29016e-05	2.65692e-05	3.14159	1.36171	494.68	19.997	179.231	0.0047549	4.46618
-3.91788e-05	2.92724e-05	3.14159	1.53291	509.38	20.003	179.156	0.00533569	5.01171
-3.06446e-05	3.23803e-05	3.14159	1.71257	523.92	19.995	179.062	0.00598661	5.62311
-3.17319e-05	3.48885e-05	3.14159	1.92294	538.52	20.003	178.99	0.00671816	6.31024
-2.98821e-05	3.5822e-05	3.14159	2.1555	553.15	19.997	178.962	0.00753764	7.07996
-2.34916e-05	3.84181e-05	3.14159	2.41055	567.53	20.001	178.883	0.00845665	7.94317
-2.63086e-05	3.80584e-05	3.14159	2.70842	582.17	19.998	178.895	0.0094881	8.91199
-2.6798e-05	3.84991e-05	3.14159	3.03952	596.77	19.994	178.883	0.0106453	9.99892
-2.16412e-05	3.86699e-05	3.14159	3.40174	611.33	19.997	178.875	0.0119451	11.2198
-1.93072e-05	3.80561e-05	3.14159	3.81252	625.87	19.996	178.891	0.0134035	12.5896
-2.14586e-05	3.92443e-05	3.14159	4.28222	640.42	19.997	178.858	0.0150382	14.1251
-1.88254e-05	4.02849e-05	3.14159	4.79802	655.02	20	178.826	0.0168719	15.8474
-1.79679e-05	4.05363e-05	3.14159	5.38156	669.59	20.008	178.818	0.0189321	17.7826
-1.68864e-05	4.15034e-05	3.14159	6.03485	684.12	20	178.789	0.0212418	19.952
-1.56303e-05	4.17339e-05	3.14159	6.76663	698.67	19.997	178.782	0.0238328	22.3857
-1.71913e-05	4.22085e-05	3.14159	7.59877	713.22	20.01	178.769	0.0267423	25.1185
-1.58745e-05	4.22907e-05	3.14159	8.51984	727.76	20.007	178.766	0.0300039	28.1821
-1.69313e-05	4.2923e-05	3.14159	9.56504	742.28	19.99	178.748	0.0336663	31.6221
-1.50612e-05	4.27693e-05	3.14159	10.7215	756.85	20.006	178.751	0.0377728	35.4793
-1.50007e-05	4.33685e-05	3.14159	12.0298	771.43	19.998	178.734	0.042383	39.8095
-1.34817e-05	4.36772e-05	3.14159	13.4871	786.02	20.002	178.724	0.047554	44.6665
-1.2501e-05	4.40742e-05	3.14159	15.1254	800.54	19.998	178.712	0.0533569	50.1171
-1.2242e-05	4.39263e-05	3.14159	16.9688	815.05	19.991	178.716	0.0598677	56.2326
-1.186e-05	4.41799e-05	3.14159	19.0355	829.57	19.999	178.708	0.0671722	63.0935
-1.18206e-05	4.44015e-05	3.14159	21.3581	844.1	20.003	178.702	0.0753695	70.7931
-1.17348e-05	4.50046e-05	3.14159	23.9633	858.65	19.994	178.684	0.0845659	79.4311
-1.16917e-05	4.50359e-05	3.14159	26.8865	873.26	19.995	178.683	0.0948839	89.1226
-1.19889e-05	4.54133e-05	3.14159	30.1719	887.82	20.001	178.672	0.106462	99.9977

## Sheet: 25ul Up Low Temp
Amplitude sweep - 1
Storage modulus	Loss modulus	Angular frequency	Oscillation torque	Step time	Temperature	Raw phase	Oscillation displacement	Oscillation strain
N/m	N/m	rad/s	µN.m	s	°C	°	rad	%
0.00167028	-0.000198324	3.14159	0.00524885	14.0199	20.007	215.614	0.000106568	0.100097
0.00182223	-0.000251952	3.14159	0.00485559	28.6897	20.001	243.628	0.00011939	0.112141
0.00191013	-0.000169712	3.14159	0.00337363	43.2096	19.997	257.696	0.000134297	0.126143
0.00188816	-0.000127153	3.14159	0.00304824	57.7694	19.989	245.113	0.000150373	0.141242
0.00197741	-9.27299e-05	3.14159	0.00237687	72.2493	19.997	-71.9283	0.000168495	0.158264
0.00193779	-5.07434e-05	3.14159	0.00141413	86.8591	20.001	259.549	0.000189504	0.177997
0.00198749	3.35863e-05	3.14159	0.0020293	130.499	19.993	39.7823	0.000267331	0.251099
0.00199805	4.72855e-05	3.14159	0.00301571	145.099	19.999	42.8938	0.00030016	0.281934
0.00200549	8.46789e-05	3.14159	0.00500716	159.599	19.995	55.434	0.000336696	0.316252
0.00208085	6.96433e-05	3.14159	0.00823839	174.199	20.01	27.514	0.000377872	0.354928
0.00218591	5.37948e-05	3.14159	0.0149924	188.699	19.993	12.697	0.000423566	0.397847
0.00213122	6.50592e-05	3.14159	0.0134251	203.259	20	19.4662	0.000475503	0.446631
0.00207729	6.54901e-05	3.14159	0.011241	217.829	20.004	26.7118	0.0005335	0.501106
0.00213572	7.18834e-05	3.14159	0.0174707	232.489	20.004	20.8671	0.000598617	0.562269
0.00217395	8.08036e-05	3.14159	0.0233971	247.009	20.003	19.6101	0.000671969	0.631167
0.00217386	0.000112964	3.14159	0.027607	261.579	20.014	26.4857	0.000753636	0.707876
0.00217187	0.000145067	3.14159	0.0327048	276.109	20	32.8435	0.00084546	0.794124
0.00220373	0.00015006	3.14159	0.0407899	290.689	19.994	30.3205	0.000948882	0.891266
0.00223146	0.000152801	3.14159	0.0496984	305.169	20.006	28.2559	0.0010647	1.00005
0.00224273	0.000175484	3.14159	0.05939	319.739	19.995	30.6976	0.00119468	1.12214
0.00225785	0.000175399	3.14159	0.0691646	334.359	20.001	29.4455	0.00134041	1.25902
0.0022622	0.000206239	3.14159	0.0819147	348.919	19.999	33.21	0.00150423	1.41289
0.00227021	0.000222743	3.14159	0.0957643	363.479	19.999	34.5857	0.0016875	1.58504
0.00226577	0.000244463	3.14159	0.109962	378.059	19.995	37.4972	0.00189331	1.77835
0.00226264	0.000264707	3.14159	0.126526	392.559	20.004	39.9982	0.0021244	1.99541
0.00224096	0.000288427	3.14159	0.141927	407.109	20.002	44.4704	0.0023836	2.23887
0.00221707	0.000312236	3.14159	0.159645	421.659	19.995	49.1576	0.00267461	2.51221
0.00220821	0.000330757	3.14159	0.182877	436.219	19.995	51.7166	0.00300101	2.81879
0.00219395	0.00035073	3.14159	0.208865	450.809	19.997	54.867	0.00336761	3.16313
0.00216247	0.000378994	3.14159	0.238215	465.239	19.999	60.3972	0.00377888	3.54943
0.00212369	0.000410373	3.14159	0.273947	479.909	19.993	66.7226	0.0042402	3.98274
0.00207216	0.00044539	3.14159	0.318332	494.449	20.006	74.3222	0.00475824	4.46932
0.0020136	0.000483128	3.14159	0.376578	509.019	20.003	82.1686	0.00533943	5.01522
0.00195795	0.000517178	3.14159	0.448269	523.549	19.998	88.804	0.00599206	5.62823
0.00189684	0.000557823	3.14159	0.544606	538.039	20.009	95.1537	0.00672355	6.3153
0.00182458	0.000601298	3.14159	0.669606	552.599	20	101.521	0.00754503	7.0869
0.00173713	0.000658453	3.14159	0.846329	567.139	20.003	107.69	0.00846738	7.95324
0.00162204	0.000714533	3.14159	1.07886	581.729	20.003	114.465	0.00950292	8.92591
0.00149592	0.000771517	3.14159	1.37847	596.299	19.995	120.322	0.0106644	10.0169
0.00137465	0.000810877	3.14159	1.71797	610.869	20.003	125.223	0.0119677	11.241
0.0012553	0.000832262	3.14159	2.10182	625.369	20.001	129.736	0.0134286	12.6132
0.00111508	0.000856568	3.14159	2.60268	639.899	20.006	134.169	0.0150705	14.1554
0.000974703	0.000869904	3.14159	3.19086	654.469	20.002	138.186	0.0169103	15.8835
0.000855384	0.000858765	3.14159	3.81078	668.989	19.998	141.812	0.0189702	17.8183
0.000742678	0.000837397	3.14159	4.51534	683.519	20.005	145.191	0.0212835	19.9912
0.000632785	0.000811543	3.14159	5.33453	698.129	20.001	148.307	0.0238791	22.4292
0.000545321	0.000773457	3.14159	6.20176	712.649	20.006	151.112	0.0267844	25.1581
0.000463573	0.000737532	3.14159	7.20003	727.219	19.992	153.567	0.0300496	28.225
0.000397687	0.000695758	3.14159	8.28	741.739	20.003	155.818	0.0337082	31.6615
0.000335155	0.000653459	3.14159	9.51373	756.199	19.993	157.934	0.03782	35.5236
0.000280338	0.000613058	3.14159	10.8975	770.759	19.996	159.806	0.0424289	39.8526
0.000233885	0.000570849	3.14159	12.4315	785.429	20.006	161.572	0.0476004	44.7101
0.000195335	0.00053244	3.14159	14.14	800.049	19.99	163.094	0.0534007	50.1582
0.000161364	0.000494895	3.14159	16.0558	814.579	20.006	164.51	0.059911	56.2732
0.000131752	0.000457157	3.14159	18.1982	829.179	19.999	165.866	0.0672168	63.1354
0.000108094	0.000423589	3.14159	20.5815	843.689	20.009	167.029	0.0754101	70.8312
8.77177e-05	0.000395172	3.14159	23.2593	858.259	20.002	168.002	0.084605	79.4678
6.93422e-05	0.000367117	3.14159	26.2663	872.719	20.006	168.938	0.0949238	89.1601
5.48357e-05	0.000341964	3.14159	29.6171	887.398	19.997	169.757	0.106498	100.031

## Sheet: 25ul Down Low Temp
Amplitude sweep - 2
Storage modulus	Loss modulus	Angular frequency	Oscillation torque	Step time	Temperature	Raw phase	Oscillation displacement	Oscillation strain
N/m	N/m	rad/s	µN.m	s	°C	°	rad	%
5.54127e-05	0.000344467	3.14159	29.6046	13.9396	19.994	169.68	0.10646	99.9958
7.23848e-05	0.000374492	3.14159	26.2231	28.6591	19.988	168.704	0.0948447	89.0858
9.43257e-05	0.000408957	3.14159	23.1931	43.1587	20.002	167.553	0.0845216	79.3895
0.000119447	0.000445107	3.14159	20.4919	57.7283	20.002	166.313	0.0753247	70.751
0.000148294	0.000483783	3.14159	18.084	72.2778	20	164.947	0.0671284	63.0524
0.000182456	0.000524487	3.14159	15.9275	86.9974	20.003	163.447	0.0598231	56.1907
0.000222216	0.000567826	3.14159	14.0012	101.547	19.999	161.779	0.0533119	50.0748
0.000266295	0.000611122	3.14159	12.2886	116.137	19.997	160.02	0.04751	44.6252
0.000320354	0.000658334	3.14159	10.7449	130.736	19.999	157.968	0.0423359	39.7653
0.000383984	0.000704474	3.14159	9.35471	145.276	20.004	155.74	0.0377264	35.4357
0.000458627	0.00075036	3.14159	8.10443	159.795	20.002	153.247	0.0336179	31.5766
0.00054124	0.000798504	3.14159	7.00501	174.275	19.992	150.405	0.029958	28.139
0.000641622	0.000836363	3.14159	5.98538	188.844	19.99	147.355	0.0266935	25.0727
0.000747272	0.00087535	3.14159	5.10973	203.434	20	143.888	0.0237888	22.3444
0.000878014	0.000895958	3.14159	4.27566	217.933	20.003	140.036	0.0211947	19.9078
0.0010047	0.000910495	3.14159	3.5801	232.473	20.008	135.988	0.018891	17.7439
0.0011408	0.000909049	3.14159	2.95857	247.053	19.996	131.574	0.0168355	15.8133
0.00129266	0.000878955	3.14159	2.37779	261.632	19.996	126.672	0.0150034	14.0924
0.0014291	0.000843173	3.14159	1.91424	276.172	19.997	121.567	0.0133754	12.5633
0.00154254	0.000812551	3.14159	1.56529	290.742	19.991	116.471	0.0119239	11.1999
0.00164902	0.000769116	3.14159	1.26795	305.322	20	111.187	0.0106288	9.98342
0.00175897	0.00071302	3.14159	1.01045	319.822	20.001	104.784	0.00947466	8.89936
0.00185497	0.000660146	3.14159	0.814172	334.302	20.007	97.9493	0.00844607	7.93323
0.00192887	0.000611614	3.14159	0.666215	348.982	19.999	91.7117	0.00752862	7.07149
0.00198783	0.000571645	3.14159	0.556233	363.472	20	85.929	0.00671127	6.30377
0.00203808	0.000533751	3.14159	0.468419	378.092	19.998	80.3321	0.00598213	5.6189
0.00207891	0.000498395	3.14159	0.397548	392.672	20.003	75.1913	0.00533234	5.00856
0.0021314	0.000461443	3.14159	0.341499	407.272	19.994	68.2341	0.00475249	4.46392
0.00217841	0.00042502	3.14159	0.296431	421.792	19.999	61.4487	0.00423617	3.97895
0.00221409	0.00039406	3.14159	0.259905	436.372	20	55.8856	0.00377583	3.54656
0.0022474	0.000366657	3.14159	0.230647	450.862	19.998	50.6862	0.00336531	3.16097
0.00226208	0.000342597	3.14159	0.201871	465.512	20	47.4096	0.0029996	2.81747
0.00227281	0.000322115	3.14159	0.177108	480.032	20.001	44.6862	0.00267358	2.51124
0.00229925	0.000294345	3.14159	0.158153	494.622	20.002	39.8943	0.00238289	2.2382
0.00232155	0.000270431	3.14159	0.141863	509.222	19.999	35.8405	0.0021239	1.99494
0.00232712	0.000245701	3.14159	0.123875	523.742	20.005	32.8878	0.00189298	1.77804
0.00232781	0.000226399	3.14159	0.108072	538.282	20.004	30.742	0.00168725	1.5848
0.00231899	0.00021059	3.14159	0.092925	552.872	19.997	29.5247	0.00150361	1.41231
0.0023106	0.000191511	3.14159	0.0796268	567.272	19.997	27.7857	0.00134022	1.25884
0.00230046	0.000177829	3.14159	0.0683226	581.902	19.996	26.7172	0.0011944	1.12188
0.00229603	0.000166137	3.14159	0.0594835	596.392	20.007	25.4636	0.00106441	0.99978
0.002265	0.000158479	3.14159	0.0487382	611.072	20.007	26.5004	0.000948861	0.891247
0.00223817	0.000155217	3.14159	0.0403334	625.592	20	28.0734	0.000845571	0.794228
0.00224618	0.000127743	3.14159	0.035437	640.222	19.999	23.1318	0.000753559	0.707803
0.00225074	9.1301e-05	3.14159	0.0308054	654.732	19.996	16.7381	0.00067191	0.631112
0.0022024	8.36269e-05	3.14159	0.023256	669.292	19.995	18.1403	0.000598692	0.56234
0.00216261	7.92839e-05	3.14159	0.0177071	683.902	19.996	20.2024	0.000533309	0.500927
0.00221837	7.50821e-05	3.14159	0.0193473	698.652	19.994	15.4738	0.000475376	0.446511
0.00227421	6.90323e-05	3.14159	0.020492	713.262	20.006	11.9182	0.000423894	0.398155
0.00218165	7.1281e-05	3.14159	0.0133957	727.862	20.001	16.9074	0.000377917	0.35497
0.00208862	7.05988e-05	3.14159	0.00769821	742.502	20.001	26.5202	0.000336666	0.316224
0.00209316	5.25869e-05	3.14159	0.00673589	757.052	20.004	19.8072	0.000300127	0.281903
0.00208794	4.25846e-05	3.14159	0.00568822	771.562	19.996	16.8294	0.00026741	0.251173
0.00206091	8.43516e-06	3.14159	0.00393201	786.102	19.996	4.24078	0.000238353	0.22388
0.00202319	8.24782e-06	3.14159	0.00235034	800.562	20.001	6.19045	0.00021248	0.199578
0.00205494	-2.61908e-05	3.14159	0.00303756	815.202	20.007	-13.657	0.000189347	0.17785
0.00206344	-6.97641e-05	3.14159	0.0033138	829.812	20.003	-30.9599	0.000168966	0.158706
0.00203278	-0.000125586	3.14159	0.00330581	844.352	20	-55.7127	0.000150385	0.141254
0.00203018	-0.000165178	3.14159	0.00358025	858.912	20.001	-63.3113	0.000133909	0.125778
0.00195849	-0.000189008	3.14159	0.00326902	873.402	20.004	-86.5674	0.000119379	0.11213
0.00182043	-0.000206365	3.14159	0.00373093	887.992	20.004	238.448	0.000106532	0.100063

## Sheet: 25ul Temp Ramp
Temperature ramp - 3
Storage modulus	Loss modulus	Angular frequency	Oscillation torque	Step time	Temperature	Raw phase	Oscillation displacement	Oscillation strain
N/m	N/m	rad/s	µN.m	s	°C	°	rad	%
0.00244316	0.000323957	3.14159	0.0912077	14.06	20.225	33.1498	0.00106455	0.999911
0.00244573	0.000325819	3.14159	0.09171	42.17	20.466	33.1641	0.00106471	1.00006
0.00244708	0.000326242	3.14159	0.0918994	70.37	20.701	33.1276	0.00106449	0.999855
0.00245313	0.000323675	3.14159	0.0924716	98.4	20.934	32.607	0.00106453	0.999892
0.0024579	0.00032372	3.14159	0.0930934	126.59	21.17	32.3669	0.00106451	0.999873
0.00245923	0.000323633	3.14159	0.0932707	154.76	21.403	32.2927	0.00106465	1
0.00246244	0.000322863	3.14159	0.0936292	182.82	21.635	32.0696	0.00106468	1.00003
0.00246734	0.00032199	3.14159	0.0941904	210.87	21.861	31.7571	0.0010646	0.999958
0.00247043	0.000323602	3.14159	0.0947162	253.18	22.211	31.7329	0.00106448	0.999845
0.00247485	0.00032398	3.14159	0.095335	281.29	22.447	31.5478	0.00106459	0.999949
0.0024764	0.000322594	3.14159	0.0954257	309.45	22.691	31.3636	0.00106457	0.99993
0.00248155	0.000323382	3.14159	0.0961623	337.5	22.929	31.1795	0.00106453	0.999892
0.00248553	0.000325174	3.14159	0.0968324	365.69	23.16	31.1312	0.00106455	0.999911
0.00248704	0.000321226	3.14159	0.0967286	393.71	23.39	30.752	0.00106466	1.00001
0.00248663	0.000322723	3.14159	0.0967916	421.92	23.622	30.8884	0.00106465	1
0.00249766	0.000326645	3.14159	0.0985626	464.12	23.974	30.6826	0.00106468	1.00003
0.00249714	0.000324495	3.14159	0.0983232	492.16	24.203	30.5407	0.00106466	1.00001
0.00250068	0.000323251	3.14159	0.0986783	520.35	24.448	30.2841	0.00106447	0.999836
0.00250715	0.000324651	3.14159	0.0996545	548.44	24.682	30.1021	0.00106454	0.999902
0.00250966	0.000323375	3.14159	0.0998898	576.58	24.914	29.8938	0.00106453	0.999892
0.00251206	0.000326671	3.14159	0.100459	604.63	25.145	30.0393	0.00106448	0.999845
0.00251831	0.000324298	3.14159	0.101136	632.82	25.389	29.5876	0.00106474	1.00009
0.00252095	0.000324592	3.14159	0.101495	660.87	25.615	29.4962	0.00106455	0.999911
0.00252833	0.000325084	3.14159	0.102516	703.09	25.974	29.2204	0.00106448	0.999845
0.00253117	0.000321726	3.14159	0.102656	731.27	26.206	28.8494	0.00106458	0.999939
0.00253474	0.000325701	3.14159	0.103437	759.44	26.425	28.9995	0.00106462	0.999977
0.00253984	0.000327346	3.14159	0.104237	787.49	26.669	28.9122	0.00106452	0.999883
0.00254188	0.000323246	3.14159	0.104212	815.68	26.912	28.5247	0.00106455	0.999911
0.00253265	0.000323295	3.14159	0.102974	843.72	27.135	28.9062	0.0010646	0.999958
0.00252268	0.000322051	3.14159	0.101543	871.91	27.376	29.23	0.00106463	0.999986
0.00251342	0.000321658	3.14159	0.100272	913.99	27.725	29.5976	0.00106464	0.999996
0.0025135	0.000318981	3.14159	0.100071	942.19	27.962	29.389	0.00106455	0.999911
0.00251261	0.000319969	3.14159	0.100033	970.36	28.207	29.5035	0.00106462	0.999977
0.00251485	0.000322278	3.14159	0.100504	998.43	28.442	29.583	0.00106457	0.99993
0.00251171	0.000319343	3.14159	0.0998608	1026.58	28.674	29.4945	0.00106457	0.99993
0.00251548	0.000320801	3.14159	0.100464	1054.62	28.91	29.443	0.00106444	0.999808
0.00251614	0.000318592	3.14159	0.100395	1082.82	29.13	29.2458	0.00106454	0.999902
0.00251474	0.000319698	3.14159	0.100304	1110.86	29.367	29.3905	0.00106468	1.00003
0.00251747	0.000315796	3.14159	0.10038	1153.18	29.732	28.974	0.0010647	1.00005
0.002518	0.000318625	3.14159	0.100654	1181.22	29.959	29.1685	0.00106461	0.999967
0.00252043	0.00031798	3.14159	0.100932	1209.42	30.191	29.0156	0.0010646	0.999958
0.00252172	0.000316511	3.14159	0.100997	1237.49	30.433	28.8487	0.0010646	0.999958
0.00252261	0.000316776	3.14159	0.10114	1265.66	30.654	28.8316	0.00106464	0.999996
0.00253056	0.000316262	3.14159	0.102167	1293.72	30.89	28.4617	0.00106454	0.999902
0.00252729	0.000319784	3.14159	0.101997	1321.9	31.115	28.8645	0.00106467	1.00002
0.00253425	0.000316127	3.14159	0.10263	1364.06	31.479	28.3007	0.00106427	0.999648
0.00253313	0.000314298	3.14159	0.102353	1392.13	31.714	28.2072	0.00106434	0.999714
0.00253606	0.000315482	3.14159	0.102841	1420.34	31.963	28.1779	0.00106439	0.999761
0.00253774	0.000312572	3.14159	0.102877	1448.39	32.195	27.8901	0.00106458	0.999939
0.00254069	0.000315033	3.14159	0.103455	1476.56	32.428	27.9579	0.00106458	0.999939
0.00254428	0.000318764	3.14159	0.104208	1504.61	32.655	28.0944	0.00106453	0.999892
0.00254515	0.000314338	3.14159	0.103997	1532.81	32.868	27.7287	0.00106442	0.999789
0.0025518	0.000312264	3.14159	0.104782	1560.86	33.132	27.3135	0.00106467	1.00002
0.00254959	0.00031459	3.14159	0.104618	1603.09	33.467	27.5733	0.0010644	0.99977
0.00255606	0.000310714	3.14159	0.105241	1631.27	33.699	27.0344	0.00106452	0.999883
0.00256026	0.000316024	3.14159	0.106191	1659.32	33.945	27.2687	0.00106454	0.999902
0.00256338	0.000315508	3.14159	0.106583	1687.52	34.181	27.1121	0.00106454	0.999902
0.00256401	0.000311866	3.14159	0.106419	1715.54	34.407	26.8198	0.00106458	0.999939
0.00257254	0.000314317	3.14159	0.107741	1743.74	34.616	26.6837	0.00106437	0.999742
0.00257248	0.000315625	3.14159	0.107834	1771.76	34.891	26.7816	0.00106448	0.999845
0.00257262	0.000313153	3.14159	0.10772	1813.97	35.225	26.5958	0.00106486	1.0002
0.00258093	0.000310227	3.14159	0.108632	1842.14	35.459	26.0811	0.00106451	0.999873
0.00258089	0.000310368	3.14159	0.108652	1870.33	35.698	26.0927	0.00106466	1.00001
0.00259272	0.000316004	3.14159	0.110643	1898.39	35.941	26.0816	0.00106441	0.99978
0.00259361	0.000312774	3.14159	0.110566	1926.59	36.174	25.8189	0.00106458	0.999939
0.00259846	0.000318484	3.14159	0.111614	1954.65	36.378	26.0582	0.00106451	0.999873
0.00259808	0.000311275	3.14159	0.1111	1982.81	36.64	25.557	0.00106471	1.00006
0.00259671	0.000307391	3.14159	0.110616	2010.86	36.897	25.3248	0.00106436	0.999733
0.00260734	0.000310881	3.14159	0.112343	2053.19	37.232	25.2154	0.00106453	0.999892
0.00260498	0.00031383	3.14159	0.112236	2081.26	37.451	25.5042	0.00106478	1.00013
0.00261464	0.000310498	3.14159	0.11334	2109.31	37.703	24.9466	0.00106457	0.99993
0.00262079	0.00030278	3.14159	0.113705	2137.46	37.924	24.2023	0.00106455	0.999911
0.00261926	0.000311062	3.14159	0.114019	2165.53	38.151	24.8355	0.00106455	0.999911
0.00262475	0.000306441	3.14159	0.1145	2193.73	38.409	24.3346	0.00106463	0.999986
0.00263113	0.000307971	3.14159	0.115478	2221.91	38.645	24.2404	0.0010645	0.999864
0.00262964	0.00030716	3.14159	0.115183	2264.1	38.987	24.2304	0.00106417	0.999554
0.00262865	0.000307165	3.14159	0.1151	2292.17	39.216	24.2619	0.00106468	1.00003
0.00263083	0.000304914	3.14159	0.115262	2320.35	39.437	24.0364	0.00106466	1.00001
0.00263294	0.000306199	3.14159	0.115637	2348.4	39.674	24.0605	0.00106465	1
0.00263968	0.000308804	3.14159	0.116728	2376.6	39.919	24.0323	0.00106445	0.999817
0.00264507	0.000309857	3.14159	0.117563	2404.62	40.138	23.9397	0.00106455	0.999911
0.00264219	0.000303095	3.14159	0.116756	2432.82	40.384	23.5613	0.00106473	1.00008
0.002647	0.000299509	3.14159	0.117186	2460.85	40.61	23.1691	0.00106445	0.999817
0.00264677	0.000305599	3.14159	0.117563	2503.08	40.962	23.596	0.00106478	1.00013
0.00264542	0.000303378	3.14159	0.117215	2531.26	41.219	23.4836	0.00106459	0.999949
0.0026443	0.00030499	3.14159	0.117155	2559.31	41.458	23.6286	0.00106459	0.999949
0.00264156	0.000300968	3.14159	0.116521	2587.5	41.686	23.4326	0.00106458	0.999939
0.00263576	0.000305866	3.14159	0.116024	2615.55	41.904	23.9498	0.00106475	1.0001
0.00263682	0.000296432	3.14159	0.11557	2643.73	42.134	23.2588	0.00106454	0.999902
0.00264015	0.000300363	3.14159	0.116276	2671.77	42.382	23.433	0.0010645	0.999864
0.0026282	0.000297412	3.14159	0.114426	2713.94	42.73	23.5908	0.00106468	1.00003
0.00262061	0.000299794	3.14159	0.113509	2742.19	42.96	23.9965	0.00106471	1.00006
0.00262783	0.000297662	3.14159	0.114363	2770.21	43.205	23.6197	0.00106443	0.999798
0.00261298	0.000299277	3.14159	0.112423	2798.39	43.424	24.203	0.00106489	1.00023
0.00261227	0.000295382	3.14159	0.112072	2826.43	43.67	23.946	0.00106482	1.00016
0.00261472	0.000306794	3.14159	0.113092	2854.63	43.905	24.6822	0.00106439	0.999761
0.0026034	0.000296342	3.14159	0.110867	2882.66	44.12	24.3025	0.00106465	1
0.00259606	0.000300687	3.14159	0.110088	2910.86	44.379	24.8618	0.00106437	0.999742
0.00259409	0.000302319	3.14159	0.109948	2953.06	44.725	25.0469	0.00106464	0.999996
0.0025761	0.000300512	3.14159	0.107349	2981.17	44.956	25.5385	0.00106489	1.00023
0.00258443	0.000298703	3.14159	0.108361	3009.32	45.203	25.1133	0.00106461	0.999967
0.00258287	0.000300315	3.14159	0.108237	3037.5	45.417	25.286	0.00106448	0.999845
0.00257437	0.000312819	3.14159	0.107906	3065.52	45.653	26.507	0.00106453	0.999892
0.00258694	0.000304851	3.14159	0.109093	3093.74	45.901	25.4771	0.00106439	0.999761
0.00257628	0.000297955	3.14159	0.107187	3121.76	46.126	25.3422	0.00106471	1.00006
0.00257002	0.000305451	3.14159	0.106811	3163.96	46.49	26.1229	0.00106462	0.999977
0.00257185	0.00030116	3.14159	0.106741	3192.13	46.714	25.738	0.00106427	0.999648
0.00257176	0.000308857	3.14159	0.107282	3220.22	46.954	26.3114	0.00106461	0.999967
0.00256855	0.000302615	3.14159	0.106425	3248.38	47.188	25.9657	0.00106472	1.00007
0.00256038	0.000307051	3.14159	0.105592	3276.6	47.404	26.5976	0.00106464	0.999996
0.00255512	0.000303257	3.14159	0.104631	3304.64	47.657	26.51	0.00106488	1.00022
0.00256875	0.000301473	3.14159	0.106368	3332.84	47.893	25.8732	0.00106463	0.999986
0.00255513	0.000304734	3.14159	0.104715	3360.85	48.129	26.6209	0.00106468	1.00003
0.00255347	0.00031016	3.14159	0.10487	3403.06	48.461	27.0916	0.00106474	1.00009
0.00256519	0.000306052	3.14159	0.106172	3431.29	48.72	26.3445	0.00106449	0.999855
0.00256034	0.000316627	3.14159	0.106256	3459.29	48.939	27.3101	0.00106465	1
0.00255772	0.000310058	3.14159	0.10542	3487.49	49.189	26.9223	0.00106449	0.999855
0.00256343	0.000309089	3.14159	0.106138	3515.52	49.419	26.6357	0.00106449	0.999855
0.00254775	0.000304745	3.14159	0.103699	3543.72	49.647	26.9032	0.00106467	1.00002
0.002552	0.00030614	3.14159	0.104401	3571.75	49.874	26.8459	0.00106489	1.00023
0.00254516	0.000308988	3.14159	0.103645	3613.99	50.235	27.3249	0.0010647	1.00005
0.00255795	0.000306485	3.14159	0.105196	3642.2	50.467	26.6464	0.00106441	0.99978
0.00255506	0.00030455	3.14159	0.104665	3670.2	50.698	26.6097	0.0010644	0.99977
0.00254116	0.000325294	3.14159	0.104278	3698.38	50.931	28.7063	0.00106468	1.00003
0.00253282	0.000301862	3.14159	0.101465	3726.43	51.168	27.2671	0.00106483	1.00017
0.00254218	0.00031826	3.14159	0.103891	3754.64	51.394	28.1409	0.00106458	0.999939
0.00255195	0.000311439	3.14159	0.104727	3782.67	51.632	27.2459	0.00106449	0.999855
0.00253515	0.000311678	3.14159	0.102453	3810.87	51.865	27.9266	0.00106452	0.999883
0.00252202	0.000311922	3.14159	0.100729	3853.07	52.231	28.4839	0.00106492	1.00026
0.00253785	0.000310083	3.14159	0.102702	3881.11	52.46	27.6969	0.00106447	0.999836
0.00253038	0.000316007	3.14159	0.102109	3909.31	52.682	28.4497	0.00106439	0.999761
0.00253665	0.000307165	3.14159	0.10233	3937.48	52.927	27.5221	0.00106447	0.999836
0.00252511	0.000312052	3.14159	0.101132	3965.52	53.154	28.3655	0.00106467	1.00002
0.00252355	0.000309775	3.14159	0.100758	3993.6	53.395	28.2547	0.0010647	1.00005
0.00252747	0.00030091	3.14159	0.10062	4021.78	53.625	27.408	0.00106435	0.999723
0.00253166	0.000301923	3.14159	0.101285	4063.97	53.992	27.318	0.00106455	0.999911
0.00252426	0.000308951	3.14159	0.100778	4092.03	54.225	28.1621	0.00106454	0.999902
0.00251746	0.000299715	3.14159	0.099185	4120.18	54.454	27.7234	0.00106452	0.999883
0.00252126	0.000289564	3.14159	0.0989784	4148.42	54.687	26.765	0.00106439	0.999761
0.00252328	0.000301769	3.14159	0.100117	4176.42	54.914	27.6451	0.00106443	0.999798

## Sheet: 25ul Temp Hold
Time sweep - 4
Storage modulus	Loss modulus	Angular frequency	Oscillation torque	Step time	Temperature	Raw phase	Oscillation displacement	Oscillation strain
N/m	N/m	rad/s	µN.m	s	°C	°	rad	%
0.00250643	0.00029987	3.14159	0.0977097	14.05	54.917	28.199	0.00106466	1.00001
0.0025202	0.000293165	3.14159	0.0991026	42.07	54.916	27.0936	0.00106459	0.999949
0.00250458	0.000294886	3.14159	0.0970911	70.23	54.918	27.8793	0.00106459	0.999949
0.00250067	0.000290402	3.14159	0.0962439	98.44	54.908	27.6834	0.00106466	1.00001
0.00250053	0.000289549	3.14159	0.096174	126.49	54.928	27.6204	0.00106479	1.00014
0.0024915	0.00029995	3.14159	0.095732	154.55	54.922	28.8559	0.00106506	1.00039
0.00249646	0.000287844	3.14159	0.0955067	182.73	54.931	27.6548	0.00106488	1.00022
0.0025033	0.000306991	3.14159	0.0977818	210.93	54.937	28.8981	0.00106434	0.999714
0.00249276	0.000300957	3.14159	0.095962	253.14	54.904	28.881	0.00106489	1.00023
0.00248754	0.000294345	3.14159	0.0947423	281.15	54.917	28.5769	0.00106462	0.999977
0.00248371	0.000283169	3.14159	0.0934101	309.37	54.925	27.8226	0.00106461	0.999967
0.00247406	0.000280115	3.14159	0.0919092	337.41	54.918	27.996	0.00106499	1.00032
0.00248498	0.000296898	3.14159	0.0945721	365.6	54.933	28.8999	0.00106446	0.999827
0.00248055	0.000281876	3.14159	0.0928941	393.62	54.922	27.8542	0.0010647	1.00005
0.00247443	0.000289936	3.14159	0.0926695	421.82	54.927	28.8051	0.00106488	1.00022
0.00247253	0.000274739	3.14159	0.0913109	464.04	54.924	27.6065	0.00106495	1.00029
0.00247215	0.000283404	3.14159	0.0918637	492.07	54.925	28.361	0.0010647	1.00005
0.00245934	0.00029141	3.14159	0.0907206	520.28	54.918	29.6375	0.00106451	0.999873
0.0024643	0.000294398	3.14159	0.0916338	548.31	54.926	29.6515	0.00106477	1.00012
0.00246697	0.00029832	3.14159	0.0922419	576.52	54.926	29.8509	0.0010642	0.999582
0.00245511	0.000298738	3.14159	0.090731	604.55	54.924	30.4605	0.00106463	0.999986
0.00243937	0.000280596	3.14159	0.0872403	632.74	54.918	29.686	0.0010647	1.00005
0.00244498	0.000280011	3.14159	0.0879901	660.78	54.929	29.3563	0.00106522	1.00054
0.0024396	0.00027595	3.14159	0.0869041	703.13	54.919	29.2646	0.00106452	0.999883
0.00244389	0.000288971	3.14159	0.0884588	731.19	54.928	30.1882	0.00106436	0.999733
0.00243704	0.000291726	3.14159	0.0877933	759.36	54.931	30.7734	0.0010647	1.00005
0.00242619	0.000271135	3.14159	0.0847598	787.42	54.917	29.5096	0.00106474	1.00009
0.00243674	0.000288086	3.14159	0.0874503	815.58	54.917	30.4735	0.00106448	0.999845
0.00241866	0.000281355	3.14159	0.0845517	843.63	54.926	30.8251	0.00106479	1.00014
0.00242603	0.000272324	3.14159	0.0848171	871.82	54.922	29.6255	0.00106459	0.999949
0.00243324	0.000273003	3.14159	0.0858174	914.03	54.924	29.3198	0.00106438	0.999751
0.00242095	0.000280971	3.14159	0.0847987	942.09	54.934	30.6685	0.00106446	0.999827
0.00241673	0.000266391	3.14159	0.0831438	970.15	54.927	29.5663	0.0010649	1.00024
0.00240484	0.000267822	3.14159	0.0816495	998.3	54.924	30.3345	0.00106466	1.00001
0.00239858	0.000273934	3.14159	0.081318	1026.49	54.903	31.2501	0.00106486	1.0002
0.00241059	0.00027528	3.14159	0.0829805	1054.56	54.936	30.7099	0.00106447	0.999836
0.00240296	0.00027977	3.14159	0.0823659	1082.74	54.927	31.5407	0.0010649	1.00024
0.00239019	0.000270899	3.14159	0.0799795	1110.77	54.936	31.4439	0.00106496	1.0003
0.00239024	0.00026706	3.14159	0.079654	1152.98	54.933	31.0783	0.00106463	0.999986
0.00238361	0.000267717	3.14159	0.0788324	1181.17	54.93	31.524	0.00106459	0.999949
0.00238061	0.0002616	3.14159	0.0779456	1209.23	54.925	31.1118	0.00106456	0.99992
0.00238159	0.00026502	3.14159	0.0783635	1237.42	54.919	31.3844	0.00106478	1.00013
0.00237813	0.000266872	3.14159	0.0780474	1265.45	54.918	31.7665	0.00106461	0.999967
0.00236102	0.00026412	3.14159	0.0756029	1293.65	54.914	32.545	0.00106478	1.00013
0.00236952	0.000263975	3.14159	0.0766867	1321.67	54.903	32.005	0.00106463	0.999986
0.00234388	0.000274409	3.14159	0.0742782	1363.92	54.927	34.6707	0.00106473	1.00008
0.00234943	0.000275911	3.14159	0.075116	1392.08	54.929	34.4448	0.00106477	1.00012
0.00234795	0.000274179	3.14159	0.0747736	1420.24	54.926	34.3751	0.00106472	1.00007
0.00234545	0.000265558	3.14159	0.0736988	1448.31	54.932	33.6924	0.00106453	0.999892
0.00233546	0.000254847	3.14159	0.0715027	1476.36	54.91	33.2767	0.00106448	0.999845
0.00233709	0.000252912	3.14159	0.0715708	1504.54	54.924	32.9667	0.00106478	1.00013
0.00232896	0.000264332	3.14159	0.0715177	1532.71	54.93	34.6952	0.0010649	1.00024
0.00231182	0.000264687	3.14159	0.0693693	1560.77	54.927	35.9728	0.00106449	0.999855
0.00231322	0.000281614	3.14159	0.071101	1603.07	54.922	37.571	0.00106449	0.999855
0.0023229	0.00026284	3.14159	0.0705943	1631.18	54.922	34.9731	0.00106451	0.999873
0.00230701	0.000272515	3.14159	0.0694981	1659.21	54.93	37.1361	0.00106459	0.999949
0.00231281	0.000255532	3.14159	0.0687141	1687.36	54.917	34.9469	0.00106509	1.00042
0.0023172	0.000264712	3.14159	0.0700444	1715.44	54.931	35.5776	0.00106451	0.999873
0.00229858	0.000254005	3.14159	0.0667846	1743.62	54.911	35.8585	0.00106499	1.00032
0.00230928	0.000266885	3.14159	0.0692568	1771.67	54.908	36.3896	0.00106455	0.999911

## Sheet: 25ul Up High Temp
Amplitude sweep - 5
Storage modulus	Loss modulus	Angular frequency	Oscillation torque	Step time	Temperature	Raw phase	Oscillation displacement	Oscillation strain
N/m	N/m	rad/s	µN.m	s	°C	°	rad	%
0.00168178	-0.000252388	3.14159	0.00564628	14.08	54.905	223.564	0.000106608	0.100135
0.00177602	-0.000205643	3.14159	0.00462386	28.69	54.925	230.234	0.00011951	0.112253
0.00188252	-0.00028035	3.14159	0.00557834	43.25	54.916	257.018	0.00013407	0.125929
0.00185858	-0.000236857	3.14159	0.0055054	57.78	54.932	249.498	0.000150542	0.141401
0.00189898	-8.51784e-05	3.14159	0.00238512	72.36	54.921	240.512	0.000168538	0.158304
0.0019243	-0.000106274	3.14159	0.00297561	86.9	54.929	257.866	0.000189281	0.177788
0.00193425	-8.21806e-05	3.14159	0.00255498	101.33	54.928	261.078	0.000212375	0.19948
0.00188328	-0.000125613	3.14159	0.00486938	116.01	54.919	243.05	0.000238938	0.22443
0.0019945	-5.25812e-05	3.14159	0.00273077	130.56	54.924	-47.9953	0.00026685	0.250647
0.0019967	2.23849e-05	3.14159	0.0023606	145.12	54.917	24.3123	0.000300213	0.281984
0.00191408	-5.94371e-06	3.14159	0.00163857	159.66	54.911	190.19	0.000337234	0.316757
0.00206967	-5.25027e-06	3.14159	0.00669036	174.18	54.931	-2.45366	0.000377223	0.354318
0.00218141	9.62238e-06	3.14159	0.0143637	188.77	54.916	2.35218	0.000423625	0.397903
0.0020939	8.69189e-06	3.14159	0.0101149	203.32	54.922	3.38969	0.000475777	0.446888
0.00203931	-6.93741e-06	3.14159	0.0071323	217.9	54.918	-4.30473	0.000533603	0.501203
0.0020683	1.519e-05	3.14159	0.0105749	232.43	54.934	7.14645	0.000598868	0.562505
0.00213106	3.09138e-05	3.14159	0.0181168	247	54.911	9.54172	0.000671731	0.630944
0.00213017	5.09269e-05	3.14159	0.0207081	261.55	54.926	15.5493	0.000753716	0.707951
0.00211637	9.42974e-05	3.14159	0.0236939	276.08	54.91	29.1281	0.000845722	0.79437
0.00214389	8.63843e-05	3.14159	0.0294881	290.66	54.916	23.7052	0.000948951	0.891331
0.00216815	9.00173e-05	3.14159	0.0367422	305.17	54.929	22.1618	0.00106466	1.00001
0.0021818	0.000104575	3.14159	0.0443779	319.71	54.924	24.0207	0.00119447	1.12194
0.00220182	0.000107035	3.14159	0.05354	334.26	54.922	22.7967	0.00134016	1.25879
0.00217946	0.000131927	3.14159	0.0581286	348.78	54.921	29.5914	0.00150449	1.41314
0.00218469	0.000162803	3.14159	0.0702782	363.37	54.911	34.426	0.00168749	1.58503
0.00218747	0.000184471	3.14159	0.0829437	377.94	54.928	37.5094	0.00189308	1.77813
0.00216299	0.000205961	3.14159	0.0916926	392.54	54.917	43.6576	0.00212515	1.99611
0.00214331	0.000227286	3.14159	0.103495	407.08	54.918	49.2034	0.00238361	2.23888
0.00211536	0.000254156	3.14159	0.117891	421.63	54.93	56.5011	0.00267464	2.51224
0.00210276	0.000266842	3.14159	0.134082	436.18	54.929	59.7517	0.00300142	2.81918
0.00207626	0.000287454	3.14159	0.153498	450.77	54.908	65.8123	0.00336822	3.1637
0.00203436	0.000315891	3.14159	0.179124	465.36	54.922	74.5663	0.00377953	3.55004
0.00199491	0.000341657	3.14159	0.211566	479.95	54.919	82.0427	0.00424059	3.9831
0.00194146	0.00036743	3.14159	0.252888	494.44	54.939	90.8874	0.00475854	4.4696
0.00188195	0.000408773	3.14159	0.319647	509.07	54.923	99.063	0.00533955	5.01534
0.00182011	0.000443258	3.14159	0.399614	523.62	54.92	105.992	0.0059926	5.62873
0.00176506	0.000488457	3.14159	0.506821	538.15	54.929	110.445	0.00672271	6.31451
0.00168796	0.000538605	3.14159	0.652242	552.71	54.933	115.698	0.00754536	7.08721
0.00159088	0.000595039	3.14159	0.849413	567.19	54.931	120.91	0.00846873	7.95451
0.00146427	0.000654605	3.14159	1.1181	581.87	54.926	126.415	0.00950446	8.92735
0.00132492	0.000706526	3.14159	1.45235	596.41	54.925	131.37	0.010667	10.0193
0.00120419	0.00073824	3.14159	1.81277	610.98	54.917	135.183	0.0119678	11.2411
0.00109597	0.000748138	3.14159	2.2005	625.58	54.912	138.686	0.0134268	12.6115
0.000970656	0.000760523	3.14159	2.69712	640.05	54.918	142.087	0.0150679	14.153
0.000844035	0.000763679	3.14159	3.28054	654.67	54.932	145.305	0.0169073	15.8807
0.000739572	0.000746136	3.14159	3.89353	669.16	54.913	148.289	0.0189663	17.8147
0.00064448	0.000721904	3.14159	4.58288	683.72	54.934	151.006	0.0212775	19.9855
0.00054869	0.000694743	3.14159	5.39137	698.2	54.912	153.582	0.0238739	22.4243
0.000472641	0.00065626	3.14159	6.25062	712.92	54.932	156.008	0.0267796	25.1536
0.000397602	0.000620862	3.14159	7.2536	727.44	54.923	158.165	0.0300463	28.2219
0.00033667	0.000578491	3.14159	8.34145	742	54.916	160.241	0.0337059	31.6593
0.00028343	0.000537487	3.14159	9.56129	756.57	54.923	162.096	0.0378139	35.5179
0.000238058	0.000503262	3.14159	10.9303	771.12	54.922	163.592	0.0424212	39.8454
0.000197856	0.000466211	3.14159	12.4608	785.64	54.931	165.077	0.0475943	44.7044
0.000163893	0.000429261	3.14159	14.164	800.22	54.913	166.465	0.0533965	50.1543
0.000133398	0.000397461	3.14159	16.0865	814.77	54.918	167.64	0.0599061	56.2686
0.000107331	0.000364914	3.14159	18.2315	829.37	54.93	168.781	0.0672111	63.1301
8.59371e-05	0.000335383	3.14159	20.6238	843.9	54.943	169.785	0.075406	70.8274
6.8658e-05	0.000311345	3.14159	23.2963	858.5	54.924	170.589	0.084599	79.4622
5.33616e-05	0.000287876	3.14159	26.2946	873.06	54.928	171.357	0.0949176	89.1543
4.02295e-05	0.000265985	3.14159	29.6531	887.62	54.913	172.059	0.106494	100.028

## Sheet: 25ul Down High Temp
Amplitude sweep - 6
Storage modulus	Loss modulus	Angular frequency	Oscillation torque	Step time	Temperature	Raw phase	Oscillation displacement	Oscillation strain
N/m	N/m	rad/s	µN.m	s	°C	°	rad	%
4.06532e-05	0.000264973	3.14159	29.636	14.05	54.919	172.087	0.106464	99.9987
5.09299e-05	0.000286988	3.14159	26.3093	28.66	54.916	171.394	0.0948582	89.0981
6.48046e-05	0.000310967	3.14159	23.3249	43.21	54.927	170.619	0.0845368	79.4034
8.14814e-05	0.000336108	3.14159	20.6546	57.8	54.913	169.787	0.0753388	70.764
0.000100823	0.000363295	3.14159	18.2718	72.34	54.92	168.868	0.0671423	63.0652
0.000123523	0.000391381	3.14159	16.1404	86.87	54.933	167.887	0.0598373	56.2038
0.000152262	0.000423234	3.14159	14.2213	101.41	54.914	166.732	0.0533242	50.0861
0.000183461	0.000455206	3.14159	12.5185	116	54.936	165.528	0.0475224	44.6367
0.00022087	0.000489025	3.14159	10.9889	130.58	54.911	164.183	0.04235	39.7783
0.000264758	0.00052181	3.14159	9.61418	145.15	54.918	162.768	0.0377409	35.4492
0.000315694	0.000556423	3.14159	8.3841	159.69	54.938	161.168	0.0336325	31.5902
0.000370439	0.00058955	3.14159	7.29682	174.3	54.922	159.499	0.0299735	28.1534
0.000437169	0.000618284	3.14159	6.30264	188.72	54.925	157.733	0.0267094	25.0875
0.000507337	0.000647914	3.14159	5.43521	203.34	54.922	155.772	0.0238035	22.358
0.000590113	0.000666708	3.14159	4.63808	217.89	54.931	153.835	0.0212113	19.9233
0.000672386	0.000682331	3.14159	3.95297	232.48	54.934	151.842	0.0189043	17.7564
0.000761832	0.000688624	3.14159	3.33998	247	54.917	149.845	0.0168473	15.8243
0.000863875	0.000680029	3.14159	2.77715	261.6	54.924	147.881	0.0150138	14.1021
0.000959173	0.000662886	3.14159	2.30275	276.13	54.93	146.14	0.0133832	12.5706
0.00103847	0.000649364	3.14159	1.92683	290.64	54.908	144.449	0.0119294	11.205
0.00112257	0.000619256	3.14159	1.58559	305.28	54.919	143.094	0.0106319	9.98631
0.00121674	0.000578225	3.14159	1.27668	319.79	54.922	141.633	0.00947621	8.90078
0.00130181	0.000531272	3.14159	1.02116	334.34	54.926	140.537	0.00844725	7.9343
0.00135811	0.000485479	3.14159	0.831324	348.93	54.932	140.505	0.00753068	7.07339
0.00140586	0.000446483	3.14159	0.681137	363.49	54.94	140.482	0.00671235	6.30475
0.00144075	0.000409486	3.14159	0.563545	378.05	54.915	141.04	0.0059835	5.62016
0.00147311	0.00036984	3.14159	0.463721	392.6	54.92	142.039	0.00533309	5.00924
0.00151942	0.000334122	3.14159	0.373072	407.16	54.933	142.005	0.00475287	4.46426
0.00155624	0.000299359	3.14159	0.301691	421.76	54.919	142.555	0.00423684	3.97956
0.00157889	0.000264333	3.14159	0.247581	436.239	54.93	144.33	0.00377657	3.54724
0.00159236	0.00023438	3.14159	0.207014	450.889	54.92	146.551	0.00336634	3.16193
0.00160881	0.000216555	3.14159	0.174254	465.379	54.933	147.378	0.00299948	2.81734
0.00160722	0.000204309	3.14159	0.153372	479.969	54.91	148.993	0.00267402	2.51164
0.00162715	0.000171784	3.14159	0.125182	494.559	54.928	151.772	0.00238326	2.23854
0.00164661	0.000140602	3.14159	0.10193	509.089	54.908	154.928	0.00212421	1.99522
0.00165647	0.000126145	3.14159	0.0867389	523.669	54.912	156.541	0.00189278	1.77784
0.00165642	0.000117335	3.14159	0.0764973	538.238	54.928	158.022	0.00168716	1.58471
0.00165388	0.000101795	3.14159	0.0674876	552.798	54.935	160.858	0.00150322	1.41194
0.00161416	8.78677e-05	3.14159	0.0667823	567.288	54.931	165.218	0.00134086	1.25944
0.00161725	7.01509e-05	3.14159	0.0582439	581.898	54.922	167.995	0.00119409	1.12158
0.00161456	5.03728e-05	3.14159	0.0517825	596.468	54.917	171.388	0.00106445	0.999815
0.00158678	5.79395e-05	3.14159	0.0500782	610.958	54.926	170.866	0.000948699	0.89109
0.00155665	4.1594e-05	3.14159	0.0480225	625.558	54.927	173.92	0.000845564	0.794218
0.00156063	1.20091e-05	3.14159	0.0421389	640.107	54.924	178.22	0.000753475	0.707722
0.00158344	-3.80153e-05	3.14159	0.0355219	654.627	54.923	185.967	0.000671673	0.630887
0.00155705	-8.86204e-07	3.14159	0.0337481	669.227	54.93	180.13	0.0005982	0.561875
0.0014931	-3.76412e-05	3.14159	0.0351722	683.747	54.931	184.739	0.000533799	0.501385
0.00153051	-4.52588e-05	3.14159	0.0288327	698.327	54.917	186.2	0.000475713	0.446826
0.00159816	-2.82097e-05	3.14159	0.0214689	712.907	54.921	184.621	0.000423992	0.398246
0.00148413	-7.4321e-05	3.14159	0.0256334	727.507	54.929	189.119	0.000377966	0.355014
0.00146775	-5.10691e-05	3.14159	0.0234363	742.117	54.92	186.081	0.000336136	0.315725
0.00143426	-6.61317e-06	3.14159	0.0222625	756.607	54.922	180.739	0.000300115	0.281891
0.0014234	-0.000100584	3.14159	0.0206371	771.147	54.919	190.871	0.000267566	0.251318
0.00134368	-0.000155323	3.14159	0.0215052	785.637	54.928	194.434	0.000238635	0.224144
0.0013804	-0.000114121	3.14159	0.0177381	800.207	54.921	191.385	0.000212155	0.199273
0.0013357	-0.000215565	3.14159	0.0177879	814.787	54.924	199.42	0.000189713	0.178193
0.00139716	-8.81053e-05	3.14159	0.0135734	829.427	54.919	189.101	0.000168501	0.158269
0.00140215	-0.000194165	3.14159	0.0125693	843.907	54.93	199.609	0.000150225	0.141102
0.00131373	-0.000255678	3.14159	0.0132608	858.537	54.927	201.981	0.000134237	0.126086
0.00137706	-0.000321423	3.14159	0.0112684	873.137	54.922	209.415	0.000119057	0.111828
0.00124457	-0.000417492	3.14159	0.0125991	887.597	54.919	210.72	0.000106598	0.100125

## Sheet: 50ul Up Low Temp
Amplitude sweep - 1
Storage modulus	Loss modulus	Angular frequency	Oscillation torque	Step time	Temperature	Raw phase	Oscillation displacement	Oscillation strain
N/m	N/m	rad/s	µN.m	s	°C	°	rad	%
0.00229745	0.000406191	3.14159	0.00826501	14.05	20.01	49.2251	0.000106547	0.100077
0.00238031	0.000373476	3.14159	0.0098783	28.68	20	40.768	0.000119427	0.112175
0.00246137	0.000386934	3.14159	0.0124772	43.21	19.996	36.9604	0.000134065	0.125925
0.00231938	0.000337533	3.14159	0.0109409	57.75	20.003	42.2011	0.000150559	0.141417
0.0022833	0.000232361	3.14159	0.00997017	72.31	19.995	34.6537	0.000168706	0.158462
0.00235523	0.000241873	3.14159	0.0130038	86.82	20	30.6557	0.000189549	0.17804
0.00239102	0.000252416	3.14159	0.0157051	101.42	19.998	29.6258	0.000212674	0.19976
0.0023428	0.000244816	3.14159	0.0160425	115.98	19.996	31.7478	0.000238418	0.223941
0.00226237	0.000282329	3.14159	0.0163885	130.53	20	41.8498	0.000267793	0.251533
0.00218943	0.000338114	3.14159	0.0180782	145.17	19.993	54.3764	0.000300525	0.282277
0.00219032	0.000304556	3.14159	0.0189925	159.67	20.002	51.3948	0.000336974	0.316513
0.00203239	0.000375363	3.14159	0.0210733	174.18	20	77.2064	0.00037856	0.355574
0.00203546	0.000324834	3.14159	0.0206357	188.78	20.004	74.7913	0.000423884	0.398146
0.00191494	0.000383563	3.14159	0.0265347	203.27	20.003	94.8001	0.000476677	0.447733
0.00188176	0.000377999	3.14159	0.0296333	217.8	19.986	99.8149	0.000534144	0.501711
0.00188469	0.000360102	3.14159	0.0316508	232.37	19.997	99.8397	0.000598818	0.562458
0.0018678	0.00036156	3.14159	0.0359796	246.88	19.996	102.379	0.000672098	0.631288
0.00190283	0.000335914	3.14159	0.0369289	261.57	20.006	97.5163	0.000753637	0.707876
0.00187249	0.000341841	3.14159	0.0428291	276.12	20.002	102.32	0.000846385	0.794993
0.0019242	0.00029128	3.14159	0.0401029	290.67	19.99	94.504	0.000949062	0.891435
0.00194626	0.000271469	3.14159	0.0418236	305.23	20.003	90.1867	0.0010653	1.00062
0.00197144	0.000274967	3.14159	0.0476687	319.78	19.997	84.9526	0.00119409	1.12158
0.00198476	0.000285677	3.14159	0.0558459	334.35	19.998	82.499	0.00134016	1.25879
0.00198196	0.000284333	3.14159	0.0623054	348.83	20.001	83.0207	0.00150397	1.41265
0.00199085	0.000290405	3.14159	0.0716551	363.51	19.996	81.442	0.00168715	1.58471
0.00197562	0.000297605	3.14159	0.0818722	378.01	19.989	84.5346	0.00189361	1.77863
0.00198089	0.000303534	3.14159	0.0938241	392.61	20.008	83.6563	0.00212428	1.99529
0.00195216	0.000312765	3.14159	0.107851	407.18	19.999	89.0813	0.00238409	2.23933
0.00193647	0.000321212	3.14159	0.124296	421.75	20.004	91.9037	0.00267423	2.51185
0.00193357	0.000323623	3.14159	0.140552	436.52	20.001	92.4028	0.00300046	2.81827
0.00188447	0.000338793	3.14159	0.167878	451.01	20.005	100.482	0.00336917	3.16459
0.00188028	0.000339381	3.14159	0.188973	465.64	19.997	101.146	0.00377759	3.54821
0.00186342	0.000343321	3.14159	0.216665	480.19	19.999	103.706	0.00423951	3.98209
0.00183551	0.000354788	3.14159	0.255875	494.73	20.004	107.467	0.00475695	4.46811
0.00181145	0.000368286	3.14159	0.302962	509.28	20.009	110.227	0.00533741	5.01332
0.00179812	0.00038245	3.14159	0.355454	523.83	19.998	111.289	0.00598806	5.62447
0.00176646	0.000403142	3.14159	0.429389	538.4	20.001	114.143	0.00672066	6.31258
0.00173426	0.000427096	3.14159	0.520402	552.93	19.999	116.494	0.00754046	7.0826
0.00169681	0.000451125	3.14159	0.631328	567.53	19.993	119.027	0.00846127	7.9475
0.00164202	0.00047593	3.14159	0.776276	582.02	20.003	122.665	0.0094946	8.91809
0.00158165	0.000502222	3.14159	0.957064	596.6	20.002	126.046	0.0106542	10.0073
0.00151806	0.00054131	3.14159	1.19441	611.18	20	128.403	0.0119566	11.2306
0.00144283	0.00058123	3.14159	1.49326	625.71	19.998	130.947	0.0134179	12.6032
0.00135256	0.000626628	3.14159	1.881	640.24	20.002	133.497	0.0150569	14.1426
0.00125642	0.000664862	3.14159	2.34261	654.76	19.995	136.093	0.0168958	15.8699
0.00114493	0.000704939	3.14159	2.92887	669.29	19.998	138.693	0.0189638	17.8123
0.00103044	0.000735261	3.14159	3.61631	683.86	19.998	141.268	0.0212788	19.9868
0.000919285	0.000747038	3.14159	4.38743	698.39	20.002	143.991	0.0238756	22.4259
0.000809033	0.000753927	3.14159	5.28888	712.94	19.999	146.478	0.0267884	25.1618
0.000708375	0.000739689	3.14159	6.27138	727.54	20.007	149.158	0.0300556	28.2306
0.000611561	0.000722524	3.14159	7.40551	742.11	19.995	151.588	0.033722	31.6744
0.000529388	0.000697847	3.14159	8.64491	756.6	20.005	153.793	0.0378286	35.5316
0.000453243	0.00067048	3.14159	10.0506	771.2	20.001	155.829	0.0424416	39.8645
0.000385749	0.000637324	3.14159	11.6129	785.74	20.001	157.796	0.0476142	44.7231
0.00032482	0.000602098	3.14159	13.3686	800.29	20.014	159.639	0.0534192	50.1756
0.000272758	0.000567677	3.14159	15.323	814.79	20.002	161.272	0.0599284	56.2896
0.000226621	0.000532816	3.14159	17.5133	829.33	19.997	162.793	0.0672345	63.152
0.000186688	0.000499248	3.14159	19.9614	843.94	19.999	164.167	0.0754292	70.8491
0.00015277	0.000467061	3.14159	22.6919	858.52	20.004	165.41	0.084624	79.4856
0.000123627	0.000437454	3.14159	25.748	873.11	19.995	166.51	0.0949411	89.1763
9.87281e-05	0.000408138	3.14159	29.1599	887.64	20.002	167.549	0.106517	100.049

## Sheet: 50ul Down Low Temp
Amplitude sweep - 2
Storage modulus	Loss modulus	Angular frequency	Oscillation torque	Step time	Temperature	Raw phase	Oscillation displacement	Oscillation strain
N/m	N/m	rad/s	µN.m	s	°C	°	rad	%
0.000100877	0.000406294	3.14159	29.1004	14.03	19.993	167.589	0.10644	99.9769
0.000123616	0.000433973	3.14159	25.709	28.61	20.002	166.613	0.0948376	89.0787
0.000150936	0.000465192	3.14159	22.6789	43.2	19.993	165.48	0.084516	79.3839
0.000183324	0.00049756	3.14159	19.9623	57.74	19.999	164.247	0.0753183	70.7447
0.000220422	0.000531193	3.14159	17.5367	72.33	19.997	162.901	0.0671214	63.0456
0.000263834	0.00056552	3.14159	15.3613	86.85	19.994	161.43	0.0598154	56.1832
0.000313049	0.000600766	3.14159	13.4216	101.32	20.004	159.814	0.0533051	50.0682
0.000369711	0.000635381	3.14159	11.6828	115.94	19.998	158.061	0.0475027	44.6182
0.000434129	0.000668798	3.14159	10.1273	130.5	20.007	156.153	0.0423318	39.7612
0.000507197	0.000698258	3.14159	8.73068	145.01	20.002	154.13	0.0377236	35.4329
0.000585608	0.000725776	3.14159	7.50156	159.59	19.999	151.94	0.0336191	31.5776
0.000673608	0.000745915	3.14159	6.39464	174.07	20.003	149.642	0.0299592	28.1399
0.000767199	0.000759331	3.14159	5.41815	188.68	19.998	147.238	0.0267002	25.0789
0.000867119	0.000761906	3.14159	4.54832	203.21	20.002	144.799	0.0237947	22.3498
0.000971842	0.000754184	3.14159	3.78117	217.8	20.004	142.286	0.0212067	19.919
0.00107309	0.000734371	3.14159	3.12069	232.59	20	139.964	0.0189018	17.754
0.00117181	0.000701426	3.14159	2.5475	247.17	20.004	137.865	0.0168479	15.8248
0.00126388	0.000663675	3.14159	2.06893	261.67	20.002	135.834	0.0150188	14.1068
0.00134413	0.000619371	3.14159	1.67371	276.2	19.998	134.234	0.0133881	12.5751
0.00140918	0.000579478	3.14159	1.36462	290.76	20.003	132.873	0.0119336	11.209
0.00146786	0.000536268	3.14159	1.10641	305.33	20.003	131.789	0.010637	9.99105
0.00152442	0.00049597	3.14159	0.893676	319.88	20.004	130.442	0.00948237	8.90656
0.00157556	0.00046231	3.14159	0.724965	334.42	20.002	128.791	0.00845152	7.93831
0.00160918	0.000431064	3.14159	0.59677	348.9	19.998	128.098	0.00753335	7.0759
0.00164058	0.000406086	3.14159	0.494062	363.56	19.992	127.051	0.00671418	6.30647
0.00166391	0.000382451	3.14159	0.411902	378.12	20	126.524	0.00598462	5.62121
0.00169027	0.000364553	3.14159	0.343986	392.66	19.999	125.17	0.00533346	5.0096
0.00170481	0.000349258	3.14159	0.292318	407.23	20	124.755	0.00475488	4.46615
0.00172385	0.000338676	3.14159	0.248609	421.79	19.999	123.398	0.00423763	3.9803
0.00173539	0.000328812	3.14159	0.213622	436.43	20	122.782	0.00377687	3.54752
0.00175244	0.000321826	3.14159	0.183101	451	19.996	121.175	0.00336595	3.16156
0.00176718	0.00031348	3.14159	0.156826	465.72	20.006	119.86	0.00300001	2.81784
0.00177241	0.000311402	3.14159	0.138088	480.31	20	119.299	0.00267402	2.51164
0.00180657	0.000295934	3.14159	0.112884	494.87	20.013	115.409	0.00238247	2.23779
0.00183233	0.00028465	3.14159	0.094272	509.45	20.007	111.968	0.00212376	1.9948
0.00182203	0.000278142	3.14159	0.0834996	523.98	19.996	114.221	0.00189309	1.77813
0.00183571	0.000265497	3.14159	0.0702408	538.58	20.001	112.77	0.0016868	1.58437
0.00185875	0.000256863	3.14159	0.059054	553.17	20.003	108.992	0.00150318	1.4119
0.00186303	0.000254727	3.14159	0.0519883	567.72	20.011	108.274	0.00134007	1.2587
0.00184725	0.0002401	3.14159	0.0449336	582.25	20.001	112.591	0.00119476	1.12221
0.00184139	0.000229199	3.14159	0.038865	596.74	19.991	114.769	0.00106465	0.999997
0.0018579	0.000235715	3.14159	0.0345497	611.31	19.995	110.738	0.000947848	0.890291
0.00182335	0.000255011	3.14159	0.0346648	625.96	20	115.894	0.000845576	0.79423
0.00177513	0.0002546	3.14159	0.0335028	640.59	19.998	124.045	0.000753939	0.708157
0.00173572	0.000252255	3.14159	0.0319793	655.17	20.005	129.968	0.00067183	0.631034
0.00174455	0.000245112	3.14159	0.0275307	669.66	20.002	129.576	0.000598627	0.562277
0.00180733	0.000204654	3.14159	0.0191064	684.2	20.002	124.341	0.000533031	0.500663
0.00178337	0.000215935	3.14159	0.0186364	698.74	19.996	127.18	0.000475478	0.446606
0.0017437	0.000226074	3.14159	0.0186417	713.35	19.999	131.984	0.000423826	0.39809
0.00172639	0.000256188	3.14159	0.0184823	727.88	20.004	130.752	0.000377899	0.354952
0.00177747	0.000239886	3.14159	0.0142925	742.48	19.993	125.273	0.000336344	0.31592
0.00172716	0.000260744	3.14159	0.0148049	756.96	20.006	130.154	0.00030008	0.281858
0.00167821	0.000279668	3.14159	0.0150106	771.59	20.004	133.88	0.000267509	0.251265
0.00170637	0.00028922	3.14159	0.0129622	786.12	19.998	129.778	0.000238168	0.223706
0.00167458	0.000320978	3.14159	0.0129385	800.65	20.007	130.337	0.00021246	0.199558
0.00161834	0.000336975	3.14159	0.012891	815.17	19.999	134.297	0.000189324	0.177828
0.00184073	0.000121416	3.14159	0.00391984	829.76	20	131.235	0.000167877	0.157683
0.00193227	0.000198534	3.14159	0.00432664	844.31	20.004	94.285	0.00015027	0.141145
0.00212761	0.000180813	3.14159	0.00494045	858.82	19.997	45.0553	0.000133725	0.125605
0.00207205	0.000180563	3.14159	0.00379162	873.41	20.005	55.3274	0.000119415	0.112164
0.00207959	0.000200343	3.14159	0.00369113	887.97	19.998	56.5327	0.000106274	0.0998209

[truncated: 10 more sheets: 50ul Temp Ramp, 50ul Temp Hold, 50ul Up High Temp, 50ul Down High Temp, 100ul Up Low Temp, 100ul Down Low Temp, 100ul Temp Ramp, 100ul Temp Hold, 100ul Up High Temp, 100ul Down High Temp]
