# Supplementary material for: Interactions between interfaces dictate stimuli-responsive emulsion behaviour
Source: Nat Commun. 2023 Oct 23;14:6723. doi: 10.1038/s41467-023-42379-z (PMC10593850; doi:10.1038/s41467-023-42379-z)
Supplement: Supplementary file 7 — Source Data [file 41467_2023_42379_MOESM7_ESM.zip › Source data/FigS4.xlsx]

## Sheet: Sweep Up Low Temp
Amplitude sweep - 1
Storage modulus	Loss modulus	Angular frequency	Oscillation torque	Step time	Temperature	Raw phase	Oscillation displacement	Oscillation strain
N/m	N/m	rad/s	µN.m	s	°C	°	rad	%
0.000489235	0.000406654	1.25664	0.00669179	35.0852	20	66.213	0.00010412	0.0977975
0.000328433	0.00040116	1.25664	0.00696398	70.689	20	87.3677	0.00011991	0.112629
0.000431936	0.000170478	1.25664	0.00406236	106.194	20	54.4231	0.000134015	0.125877
5.57336e-05	0.000298488	1.25664	0.00858909	141.799	20	130.425	0.000151469	0.142271
0.000212743	0.000232224	1.25664	0.00613545	177.402	20	112.722	0.00016851	0.158278
0.000141862	0.000312841	1.25664	0.00974032	213.042	19.99	118.255	0.000189638	0.178123
0.000193893	0.000475153	1.25664	0.0150208	248.868	20	103.73	0.000212344	0.19945
0.000110843	0.000113032	1.25664	0.00790638	284.504	20	150.422	0.000238746	0.224249
4.8028e-05	3.28498e-05	1.25664	0.0102101	320.183	19.99	172.852	0.000267409	0.251171
0.000167279	-1.48914e-05	1.25664	0.00622711	355.839	20	185.957	0.000300088	0.281866
0.000161693	-5.62131e-05	1.25664	0.0077407	391.276	20	200.76	0.000337494	0.317
-2.91573e-06	2.7322e-05	1.25664	0.0171996	426.911	20	175.01	0.000378641	0.355649
-4.86678e-05	8.00111e-05	1.25664	0.0225161	462.479	19.99	167.424	0.000423681	0.397954
-4.14257e-05	1.97107e-05	1.25664	0.0242275	498.145	20	176.79	0.000475968	0.447066
1.60127e-05	3.40049e-07	1.25664	0.0226837	533.778	20	179.934	0.000533546	0.501148
-5.0754e-05	1.06719e-05	1.25664	0.0312764	569.337	20	178.306	0.000599239	0.562851
-0.000173334	2.15318e-05	1.25664	0.0470881	604.982	20	177.449	0.000672999	0.632133
-0.000158965	2.98418e-05	1.25664	0.0512169	640.678	19.99	176.359	0.000753662	0.707897
-0.00015656	6.55186e-05	1.25664	0.0576222	676.298	20.01	172.006	0.000845713	0.794359
-0.000150803	5.17262e-05	1.25664	0.0636205	711.876	20	173.595	0.000948734	0.891124
-0.00017775	5.87801e-05	1.25664	0.0756725	747.485	20	173.128	0.0010651	1.00042
-0.000177194	3.41587e-05	1.25664	0.0844225	783.095	20	175.989	0.00119529	1.12271
-0.000131705	-4.8105e-06	1.25664	0.085609	818.797	20	180.624	0.00134012	1.25874
-0.000169497	1.98202e-05	1.25664	0.104392	854.48	19.99	177.633	0.00150415	1.41281
-0.000224068	2.17385e-05	1.25664	0.130498	890.106	20	177.669	0.00168822	1.58571
-0.000143065	7.53162e-07	1.25664	0.124041	925.882	19.99	179.905	0.00189315	1.77819
-5.96682e-05	-2.1802e-05	1.25664	0.113756	961.496	20	183.375	0.00212418	1.99519
-3.94125e-05	-9.41366e-06	1.25664	0.120492	997.281	19.99	181.543	0.00238367	2.23893
-1.21776e-05	-7.07666e-06	1.25664	0.124627	1033.05	20	181.258	0.00267423	2.51184
-1.31809e-05	3.06079e-06	1.25664	0.14027	1068.58	20.01	179.457	0.00300113	2.81889
-5.16706e-06	8.88423e-06	1.25664	0.153519	1104.19	20	178.385	0.00336694	3.16249
-1.02769e-05	8.65247e-06	1.25664	0.17505	1139.86	20	178.452	0.00377802	3.54861
-1.25673e-05	1.82631e-05	1.25664	0.198039	1175.5	20	176.759	0.00423859	3.98121
-4.22996e-06	1.34292e-05	1.25664	0.216309	1211.17	20	177.553	0.00475573	4.46695
-1.5505e-06	2.15048e-05	1.25664	0.241013	1246.83	20	176.051	0.00533662	5.01256
-1.36978e-05	1.69118e-05	1.25664	0.280687	1282.42	20	177.009	0.00598793	5.62433
-1.98189e-05	1.34772e-05	1.25664	0.320689	1318.07	20	177.66	0.00671787	6.30994
-1.5906e-05	1.22531e-05	1.25664	0.355476	1353.74	20.01	177.847	0.00753697	7.0793
-1.66005e-05	1.3399e-05	1.25664	0.399786	1389.39	20	177.651	0.00845729	7.94374
-1.23821e-05	8.53467e-06	1.25664	0.442509	1424.96	20	178.483	0.00948822	8.91207
-8.15703e-06	9.14267e-06	1.25664	0.490028	1460.55	20	178.354	0.010646	9.99954
-1.28806e-05	1.01343e-05	1.25664	0.558088	1496.31	20	178.202	0.0119463	11.2209
-1.20533e-05	8.58344e-06	1.25664	0.624444	1531.89	19.99	178.473	0.0134029	12.589
-1.53479e-05	9.23038e-06	1.25664	0.707881	1567.49	20	178.375	0.0150391	14.1259
-1.39007e-05	1.05819e-05	1.25664	0.790765	1603.22	20	178.129	0.0168729	15.8483
-1.43049e-05	1.03779e-05	1.25664	0.888373	1638.73	19.99	178.167	0.0189324	17.7828
-1.23817e-05	1.04397e-05	1.25664	0.990818	1674.36	20.01	178.145	0.0212413	19.9515
-1.21621e-05	1.25093e-05	1.25664	1.11125	1710.02	19.99	177.776	0.0238339	22.3866
-1.28666e-05	1.22666e-05	1.25664	1.24956	1745.66	20	177.824	0.0267428	25.1189
-1.2817e-05	1.17002e-05	1.25664	1.40169	1781.35	20	177.924	0.0300052	28.1832
-1.38431e-05	1.1584e-05	1.25664	1.57772	1816.91	20	177.951	0.0336669	31.6225
-1.48916e-05	1.14735e-05	1.25664	1.77594	1852.6	20.01	177.977	0.037775	35.4812
-1.50056e-05	1.10437e-05	1.25664	1.99321	1888.19	20	178.054	0.0423835	39.8098
-1.53828e-05	1.09347e-05	1.25664	2.239	1923.8	20	178.075	0.0475554	44.6677
-1.49613e-05	1.01759e-05	1.25664	2.50872	1959.51	20	178.206	0.0533572	50.1172
-1.3664e-05	1.07063e-05	1.25664	2.80378	1995.29	20.01	178.105	0.0598684	56.233
-1.09544e-05	9.89051e-06	1.25664	3.11927	2030.9	20	178.235	0.0671722	63.0933
-9.9967e-06	9.68674e-06	1.25664	3.48939	2066.57	20	178.266	0.0753687	70.7921
-8.0931e-06	9.53529e-06	1.25664	3.89176	2102.13	20	178.283	0.0845635	79.4286
-5.9062e-06	9.78771e-06	1.25664	4.33684	2137.64	20.01	178.225	0.094884	89.1224
-3.51465e-06	9.49395e-06	1.25664	4.82908	2173.38	20	178.265	0.106462	99.9973

## Sheet: Sweep Down Low Temp
Amplitude sweep - 2
Storage modulus	Loss modulus	Angular frequency	Oscillation torque	Step time	Temperature	Raw phase	Oscillation displacement	Oscillation strain
N/m	N/m	rad/s	µN.m	s	°C	°	rad	%
-2.2803e-06	9.48303e-06	1.25664	4.80982	35.1101	20	178.261	0.106456	99.9917
-4.71951e-06	9.88839e-06	1.25664	4.32078	70.7927	19.99	178.2	0.0948878	89.1259
-7.32319e-06	1.01652e-05	1.25664	3.88284	106.434	20	178.165	0.084569	79.4337
-8.73955e-06	9.99287e-06	1.25664	3.476	142.089	20	178.204	0.0753731	70.7962
-1.07489e-05	1.04537e-05	1.25664	3.11767	177.767	20	178.133	0.067177	63.0978
-1.28311e-05	1.06979e-05	1.25664	2.79665	213.298	19.99	178.102	0.0598701	56.2346
-1.42747e-05	1.07601e-05	1.25664	2.50364	249.03	19.99	178.099	0.0533588	50.1187
-1.49624e-05	1.07858e-05	1.25664	2.23613	284.604	20	178.099	0.0475566	44.6688
-1.41213e-05	1.0585e-05	1.25664	1.98771	320.31	20	178.129	0.0423838	39.8101
-1.31423e-05	1.19522e-05	1.25664	1.76646	355.88	20	177.882	0.0377745	35.4807
-1.21008e-05	1.14179e-05	1.25664	1.5692	391.463	20	177.97	0.0336666	31.6223
-1.21743e-05	1.21947e-05	1.25664	1.39901	427.07	20	177.832	0.0300058	28.1838
-1.03555e-05	1.2241e-05	1.25664	1.23982	462.83	20	177.812	0.0267421	25.1182
-9.99657e-06	1.09976e-05	1.25664	1.10361	498.335	20	178.032	0.0238342	22.3869
-9.80581e-06	1.05657e-05	1.25664	0.982966	533.927	20	178.108	0.0212423	19.9524
-1.09746e-05	1.0008e-05	1.25664	0.879237	569.673	20	178.214	0.0189326	17.783
-1.21778e-05	1.18386e-05	1.25664	0.786711	605.24	20	177.896	0.0168738	15.8492
-9.00996e-06	9.60236e-06	1.25664	0.69405	640.853	19.99	178.276	0.0150375	14.1244
-8.67034e-06	9.11765e-06	1.25664	0.617919	676.551	20	178.361	0.0134029	12.589
-7.98753e-06	8.54547e-06	1.25664	0.549518	712.17	20	178.461	0.0119454	11.22
-9.58689e-06	9.50701e-06	1.25664	0.492278	747.697	20	178.296	0.0106467	10.0002
-9.46765e-06	7.70445e-06	1.25664	0.438477	783.223	20	178.618	0.00948811	8.91196
-9.63341e-06	9.71662e-06	1.25664	0.391065	818.877	19.99	178.259	0.00845633	7.94284
-1.48404e-05	1.08361e-05	1.25664	0.354282	854.447	20	178.089	0.00753743	7.07974
-1.62448e-05	1.29007e-05	1.25664	0.317164	890.045	20	177.735	0.00671718	6.30929
-1.21016e-05	1.80161e-05	1.25664	0.2793	925.631	19.99	176.799	0.00598667	5.62314
-1.4116e-05	1.94336e-05	1.25664	0.25057	961.354	19.99	176.569	0.00533624	5.01221
-1.78202e-05	2.15139e-05	1.25664	0.225911	997.055	20	176.245	0.00475504	4.4663
-2.03588e-05	2.3099e-05	1.25664	0.20296	1032.7	20	176	0.0042379	3.98056
-1.64084e-05	1.52427e-05	1.25664	0.178493	1068.25	20	177.326	0.00377722	3.54786
-2.56782e-06	3.03592e-06	1.25664	0.152154	1103.93	20	179.443	0.00336593	3.16154
-1.65908e-05	-7.9835e-06	1.25664	0.141754	1139.61	20	181.4	0.00300046	2.81826
-2.59699e-05	-6.27492e-06	1.25664	0.129947	1175.26	20	181.07	0.00267409	2.51171
-4.72655e-05	-5.35777e-06	1.25664	0.12314	1210.82	19.99	180.859	0.00238311	2.2384
-5.99404e-05	-2.20971e-05	1.25664	0.113822	1246.59	20	183.418	0.00212376	1.9948
-0.000133702	1.32751e-05	1.25664	0.121514	1282.12	20	178.286	0.00189288	1.77794
-0.000214187	2.83797e-05	1.25664	0.128083	1317.76	20	176.901	0.00168714	1.58469
-0.000157282	1.04594e-05	1.25664	0.101591	1353.4	20.01	178.718	0.00150297	1.41171
-0.000134826	-1.7887e-05	1.25664	0.0862993	1389	20	182.303	0.00134044	1.25904
-0.000180221	2.22957e-05	1.25664	0.0847738	1424.63	20.01	177.396	0.00119454	1.122
-0.00019342	3.29891e-05	1.25664	0.0776569	1460.09	20	176.251	0.00106439	0.999757
-0.000195845	7.42553e-05	1.25664	0.0701538	1495.83	19.99	171.649	0.000948823	0.891208
-0.000164944	5.62756e-05	1.25664	0.0584586	1531.45	20	173.242	0.000845201	0.793878
-9.76996e-05	5.54415e-05	1.25664	0.0447868	1566.95	20	172.256	0.000752686	0.706981
8.11569e-05	2.87499e-05	1.25664	0.0223386	1602.59	20	172.839	0.000669744	0.629075
7.28398e-05	7.46703e-05	1.25664	0.0215428	1638.27	20	162.523	0.000599135	0.562754
0.000185267	-1.49921e-05	1.25664	0.00967944	1674.02	20	186.854	0.000532798	0.500445
0.000187664	1.06107e-05	1.25664	0.00843423	1709.53	20.01	175.042	0.000474977	0.446135
0.000205795	3.01021e-05	1.25664	0.00664071	1745.3	20.01	163.886	0.000423382	0.397673
0.000261533	2.51911e-05	1.25664	0.00298211	1780.85	19.99	152.531	0.000377569	0.354642
0.000327204	-9.5926e-05	1.25664	0.0047422	1816.59	20	-79.8266	0.00033646	0.316029
0.000207996	-0.000143873	1.25664	0.00764988	1852.15	19.99	234.666	0.000299938	0.281725
7.68417e-05	-8.99081e-05	1.25664	0.0096661	1887.88	19.99	201.088	0.000267477	0.251235
0.000107179	-7.80364e-05	1.25664	0.00749167	1923.43	20	201.045	0.000238385	0.22391
5.41354e-05	0.000164671	1.25664	0.00935532	1959	20	147.234	0.000212607	0.199697
7.45031e-05	7.87477e-05	1.25664	0.0067967	1994.68	20	161.51	0.000189272	0.177779
4.41231e-05	0.000102051	1.25664	0.00694266	2030.22	19.99	159.001	0.000168573	0.158337
-2.00238e-06	5.22654e-05	1.25664	0.00687958	2065.94	20.01	170.49	0.000150377	0.141246
-9.29487e-05	9.7065e-05	1.25664	0.00803789	2101.44	20	166.456	0.000134099	0.125956
-0.000157315	3.21641e-05	1.25664	0.00808471	2137.15	20	176.063	0.000119347	0.1121
-0.00015795	0.000297242	1.25664	0.00853719	2172.8	20	147.576	0.000106486	0.10002

## Sheet: Temp Ramp
Temperature ramp - 3
Storage modulus	Loss modulus	Angular frequency	Oscillation torque	Step time	Temperature	Raw phase	Oscillation displacement	Oscillation strain
N/m	N/m	rad/s	µN.m	s	°C	°	rad	%
3.54843e-06	6.67341e-06	1.25664	0.0413508	34.9166	20.58	155.345	0.00106614	1.0014
7.28783e-06	-6.13489e-06	1.25664	0.039976	70.0594	20.87	157.57	0.00106462	0.999973
-9.2507e-07	1.02574e-05	1.25664	0.0421479	140.156	21.46	155.054	0.00106461	0.999964
-9.85717e-06	1.10024e-05	1.25664	0.0434494	210.289	22.05	155.682	0.00106469	1.00004
2.43868e-05	-2.12259e-06	1.25664	0.0377926	245.393	22.33	155.182	0.0010641	0.999485
3.11842e-05	-9.48219e-06	1.25664	0.0363913	315.565	22.93	156.11	0.00106465	1
1.10486e-05	-1.16012e-05	1.25664	0.0391142	385.568	23.5	158.386	0.00106436	0.999729
1.245e-05	-1.79559e-06	1.25664	0.0395052	420.638	23.81	156.234	0.00106457	0.999926
-8.99387e-06	-7.0859e-07	1.25664	0.0426304	490.757	24.38	157.818	0.00106507	1.0004
1.59493e-06	-1.17646e-05	1.25664	0.0404689	560.919	24.96	159.178	0.00106455	0.999907
1.0834e-05	1.84541e-06	1.25664	0.0399548	631.091	25.54	155.643	0.00106441	0.999776
2.76853e-06	-2.63859e-06	1.25664	0.0408318	666.18	25.85	157.244	0.00106479	1.00013
1.92673e-06	1.89141e-06	1.25664	0.0412078	736.287	26.41	156.42	0.00106434	0.99971
-4.3027e-07	-3.46959e-06	1.25664	0.0412382	806.496	27.02	157.673	0.0010648	1.00014
1.91209e-05	-1.18538e-05	1.25664	0.0379475	841.461	27.3	157.749	0.00106438	0.999748
1.80552e-05	-1.22626e-05	1.25664	0.0380789	911.654	27.88	157.93	0.00106447	0.999832
1.06241e-05	-4.74459e-06	1.25664	0.0395844	981.904	28.47	157	0.00106461	0.999964
6.30223e-06	-1.60256e-05	1.25664	0.0395551	1051.98	29.05	159.693	0.00106442	0.999785
1.18789e-05	-2.09174e-05	1.25664	0.0385005	1087.06	29.36	160.301	0.00106469	1.00004
1.64607e-05	-1.486e-05	1.25664	0.0381569	1157.1	29.95	158.625	0.00106441	0.999776
-1.30545e-05	-1.40566e-05	1.25664	0.0424714	1227.36	30.53	160.705	0.00106467	1.00002
1.92363e-06	-2.06701e-05	1.25664	0.0399389	1262.32	30.82	160.99	0.00106415	0.999532
1.16883e-06	-3.24459e-06	1.25664	0.0410152	1332.44	31.38	157.498	0.00106458	0.999936
1.65497e-05	-2.54755e-05	1.25664	0.0375887	1402.67	31.98	160.938	0.00106468	1.00003
-5.06907e-06	-2.01161e-05	1.25664	0.0409992	1472.7	32.57	161.368	0.00106451	0.99987
1.09305e-05	-1.99028e-05	1.25664	0.0386738	1507.92	32.86	160.156	0.00106422	0.999597
1.11984e-05	1.24854e-05	1.25664	0.0406048	1577.9	33.44	153.504	0.00106434	0.99971
1.07719e-05	2.51654e-05	1.25664	0.0415792	1648.04	34.03	151.136	0.00106458	0.999936
5.84294e-05	2.98684e-05	1.25664	0.0357201	1683.18	34.33	144.428	0.00106376	0.999165
2.49945e-05	6.18941e-06	1.25664	0.0382646	1753.3	34.89	153.384	0.00106413	0.999513
2.24571e-05	-2.02859e-06	1.25664	0.0380822	1823.51	35.49	155.35	0.00106449	0.999851
-1.06942e-05	-9.06829e-06	1.25664	0.0424152	1893.58	36.05	159.563	0.00106529	1.0006
-5.70917e-06	-1.26286e-05	1.25664	0.0414758	1928.62	36.37	159.902	0.00106455	0.999907
1.67384e-05	-1.73939e-05	1.25664	0.0379844	1998.82	36.94	159.15	0.00106463	0.999983
4.03743e-06	2.62374e-05	1.25664	0.0425777	2069	37.53	151.616	0.00106481	1.00015
2.30039e-05	4.51741e-06	1.25664	0.0384302	2103.97	37.84	153.932	0.00106428	0.999654
-6.9687e-07	-1.22513e-05	1.25664	0.0407721	2174.09	38.4	159.453	0.00106454	0.999898
3.05511e-05	-1.51368e-05	1.25664	0.0361293	2244.25	39	157.435	0.00106441	0.999776
-1.43037e-05	-9.85179e-06	1.25664	0.0428783	2314.48	39.57	159.973	0.00106487	1.00021
1.43103e-05	-1.61076e-05	1.25664	0.0383838	2349.48	39.87	159.072	0.00106406	0.999447
1.70468e-05	-2.72459e-06	1.25664	0.0387927	2419.61	40.46	156.007	0.00106437	0.999738
8.21323e-06	-9.15779e-06	1.25664	0.0396776	2489.66	41.04	158.113	0.00106486	1.0002
2.64229e-05	4.01341e-06	1.25664	0.0379197	2524.72	41.35	153.688	0.00106416	0.999541
2.68613e-06	1.01614e-05	1.25664	0.0416517	2594.89	41.92	154.75	0.00106495	1.00028
-9.34667e-06	-6.65309e-06	1.25664	0.0423284	2665.14	42.5	158.993	0.00106468	1.00003
2.10851e-05	3.31124e-05	1.25664	0.0407923	2700.13	42.79	148.556	0.00106384	0.999241
2.21308e-05	8.42941e-06	1.25664	0.0388357	2770.28	43.37	153.221	0.00106475	1.0001
6.07253e-06	-2.18861e-05	1.25664	0.0393084	2840.36	43.96	160.945	0.00106507	1.0004
2.63485e-05	-8.92669e-06	1.25664	0.0370923	2910.52	44.55	156.455	0.00106422	0.999597
1.75383e-05	-6.09409e-06	1.25664	0.0385327	2945.65	44.84	156.666	0.00106485	1.00019
2.7877e-05	-6.62089e-06	1.25664	0.0370277	3015.7	45.42	155.806	0.00106442	0.999785
4.76843e-06	8.11641e-06	1.25664	0.0412309	3085.94	46.01	154.955	0.00106504	1.00037
-3.13407e-06	7.55541e-06	1.25664	0.0422906	3120.97	46.3	155.759	0.00106477	1.00011
1.19547e-05	-2.08609e-05	1.25664	0.0384841	3191.07	46.89	160.283	0.00106446	0.999823
-3.96927e-06	-1.77176e-05	1.25664	0.0409768	3261.27	47.47	160.802	0.00106498	1.00031
-2.44691e-05	4.7241e-07	1.25664	0.0449111	3331.32	48.06	158.751	0.00106504	1.00037
-1.79373e-05	-2.5859e-07	1.25664	0.0439087	3366.53	48.33	158.412	0.00106444	0.999804
9.73663e-06	-5.95859e-06	1.25664	0.0396277	3436.63	48.92	157.326	0.00106434	0.99971
-3.51351e-05	1.05104e-05	1.25664	0.047007	3506.78	49.53	157.72	0.00106497	1.0003
1.2033e-05	2.71441e-06	1.25664	0.0398108	3541.86	49.8	155.358	0.00106357	0.998987
-1.72111e-05	-1.20459e-06	1.25664	0.0437471	3611.89	50.4	158.536	0.00106434	0.99971
-9.60717e-06	1.24884e-05	1.25664	0.0435056	3682.13	50.96	155.386	0.00106461	0.999964
-2.02567e-06	1.54624e-05	1.25664	0.0426383	3752.21	51.56	154.174	0.00106445	0.999813
-1.63802e-05	7.46341e-06	1.25664	0.0441566	3787.24	51.86	156.863	0.00106486	1.0002
-7.97027e-06	6.08541e-06	1.25664	0.0428714	3857.32	52.44	156.444	0.00106456	0.999917
-5.33767e-06	1.91841e-06	1.25664	0.0422635	3927.55	53.01	157.022	0.00106501	1.00034
-2.219e-05	1.43364e-05	1.25664	0.0454061	3962.51	53.32	156.078	0.00106502	1.00035
-1.69586e-05	-1.42966e-05	1.25664	0.0430505	4032.76	53.88	161.016	0.00106525	1.00056
9.37513e-06	-1.40795e-05	1.25664	0.0392138	4102.9	54.49	159.043	0.00106431	0.999682
-1.84508e-05	1.28434e-05	1.25664	0.0447991	4172.92	55.02	156.048	0.00106532	1.00063

## Sheet: Temp Hold
Time sweep - 4
Storage modulus	Loss modulus	Angular frequency	Oscillation torque	Step time	Temperature	Raw phase	Oscillation displacement	Oscillation strain
N/m	N/m	rad/s	µN.m	s	°C	°	rad	%
1.56832e-05	-5.61429e-06	1.25664	0.0387253	35.1558	55	156.733	0.00106213	0.997634
2.7622e-05	2.10894e-05	1.25664	0.0390057	70.1674	55.01	150.104	0.00106445	0.999813
-4.85307e-06	3.58241e-06	1.25664	0.0422779	140.28	55	156.663	0.00106457	0.999926
1.61519e-05	1.42014e-05	1.25664	0.0400462	210.45	55.01	152.679	0.00106439	0.999757
-3.39007e-06	1.34684e-05	1.25664	0.0427072	245.411	55	154.667	0.00106475	1.0001
3.67583e-05	1.36354e-05	1.25664	0.0372072	315.687	55	150.556	0.0010642	0.999579
1.8283e-05	-2.78069e-05	1.25664	0.0372078	385.74	55	161.327	0.00106433	0.999701
1.80243e-05	2.49714e-05	1.25664	0.0405882	420.758	54.99	150.413	0.00106453	0.999889
-3.47091e-05	2.42234e-05	1.25664	0.047806	490.946	55.01	155.347	0.00106537	1.00068
8.43623e-06	3.58534e-05	1.25664	0.0427047	561.165	55.01	149.436	0.00106451	0.99987
-2.92548e-05	2.57234e-05	1.25664	0.0471321	631.172	55.01	154.665	0.00106515	1.00047
4.44233e-06	2.29074e-05	1.25664	0.0422486	666.333	55	152.187	0.00106399	0.999381
9.51153e-06	5.76341e-06	1.25664	0.0403714	736.392	55	154.982	0.00106387	0.999269
-2.53789e-05	2.33954e-05	1.25664	0.0464193	806.592	54.99	154.75	0.00106469	1.00004
3.32443e-06	2.08274e-05	1.25664	0.0422555	841.63	55	152.68	0.00106406	0.999447
-1.12037e-05	3.08744e-05	1.25664	0.0449676	911.813	55	152.236	0.00106441	0.999776
-7.49637e-06	2.43674e-05	1.25664	0.0440379	981.932	54.99	153.044	0.00106532	1.00063
-9.08647e-06	1.98564e-05	1.25664	0.0439263	1052.04	54.99	153.997	0.00106481	1.00015
-2.14433e-05	2.54754e-05	1.25664	0.0460204	1087.13	55	154.067	0.00106491	1.00025
-3.22171e-05	2.25204e-05	1.25664	0.0473392	1157.26	54.99	155.441	0.00106518	1.0005
2.23418e-05	3.69394e-05	1.25664	0.0409392	1227.37	55	147.712	0.00106385	0.99925
5.82453e-06	1.79444e-05	1.25664	0.0417428	1262.42	54.99	152.978	0.00106488	1.00022
1.38448e-05	4.33734e-05	1.25664	0.0425964	1332.56	55	147.525	0.00106442	0.999785
1.54608e-05	1.63964e-05	1.25664	0.0403032	1402.75	55	152.322	0.00106456	0.999917
3.89634e-05	6.51841e-06	1.25664	0.03635	1472.76	54.99	151.796	0.00106327	0.998705
4.35793e-06	-6.25849e-06	1.25664	0.0404118	1507.89	55	157.839	0.0010653	1.00061
1.08873e-05	-5.84189e-06	1.25664	0.0394704	1578.06	55	157.203	0.00106431	0.999682
-2.9794e-05	-1.12792e-05	1.25664	0.0450646	1648.1	55	161.275	0.00106508	1.00041
-7.9407e-07	1.94394e-05	1.25664	0.0427155	1683.29	55.01	153.324	0.00106386	0.999259
-4.97927e-06	1.76214e-05	1.25664	0.043184	1753.27	55	154.039	0.00106424	0.999616
-6.56667e-06	8.33441e-06	1.25664	0.042831	1823.48	54.99	155.903	0.001065	1.00033
4.93904e-05	2.97941e-06	1.25664	0.0347015	1893.52	55	151.336	0.0010639	0.999297
-7.98807e-06	8.27141e-06	1.25664	0.0430535	1928.71	55	156.034	0.00106565	1.00094
1.1725e-05	-1.08106e-05	1.25664	0.0390472	1998.88	55	158.164	0.00106395	0.999344
-7.69537e-06	9.88441e-06	1.25664	0.0430437	2068.95	55	155.708	0.00106392	0.999316
7.61833e-06	3.13024e-05	1.25664	0.0424465	2103.97	54.98	150.336	0.00106412	0.999504
1.00835e-05	-6.74529e-06	1.25664	0.0395605	2174.19	55.01	157.458	0.00106511	1.00043
-1.35848e-05	-1.55741e-05	1.25664	0.0424651	2244.26	55	161.039	0.0010645	0.99986
-1.59004e-05	-2.87959e-06	1.25664	0.0434854	2314.44	55.01	158.755	0.00106483	1.00017
9.57753e-06	3.30144e-05	1.25664	0.0423163	2349.52	55.01	149.824	0.00106412	0.999504
-1.58007e-06	-2.42799e-05	1.25664	0.0403017	2419.59	55.02	161.987	0.00106488	1.00022
-1.77045e-05	-1.54232e-05	1.25664	0.0431015	2489.73	55.01	161.284	0.00106521	1.00053
-4.92271e-05	6.02841e-06	1.25664	0.048791	2524.71	55	159.437	0.00106531	1.00062
-3.33793e-05	3.52934e-05	1.25664	0.0483674	2594.88	55	153.409	0.00106556	1.00086
-1.63949e-05	-2.91159e-06	1.25664	0.0435529	2665.05	55.01	158.797	0.00106479	1.00013
-2.96697e-06	3.77894e-05	1.25664	0.044359	2735.12	55.02	150.257	0.00106419	0.999569
-4.65468e-05	-7.51229e-06	1.25664	0.0477181	2770.27	55	161.61	0.00106558	1.00087
-2.68941e-05	3.70941e-06	1.25664	0.0454276	2840.35	55.01	158.336	0.00106473	1.00008
-1.84294e-05	2.92914e-05	1.25664	0.0458556	2910.56	55.01	153.154	0.00106467	1.00002
-3.84977e-06	-1.36626e-05	1.25664	0.0411495	2945.59	55.01	159.973	0.00106448	0.999842
-1.32023e-05	2.00884e-05	1.25664	0.0445132	3015.83	55	154.313	0.00106483	1.00017
2.18935e-05	-2.82452e-05	1.25664	0.0366426	3085.93	54.99	161.148	0.00106383	0.999231
1.15486e-05	6.53894e-05	1.25664	0.0447997	3120.91	55	144.109	0.00106456	0.999917
-3.90927e-06	1.31944e-05	1.25664	0.0427654	3191.04	55.01	154.764	0.00106485	1.00019
2.25644e-05	-1.24837e-05	1.25664	0.0374143	3261.22	55	157.579	0.0010642	0.999579
-9.86687e-06	-3.96499e-05	1.25664	0.040852	3331.41	55.01	165.699	0.00106444	0.999804
4.76123e-06	7.3741e-07	1.25664	0.0407344	3366.48	55.01	156.404	0.00106427	0.999644
-3.45313e-05	3.28144e-05	1.25664	0.0483354	3436.62	54.99	153.907	0.00106508	1.00041
9.07983e-06	2.51844e-05	1.25664	0.041785	3506.7	55	151.305	0.00106397	0.999363
-2.3512e-05	1.22714e-05	1.25664	0.0454781	3541.82	55	156.549	0.00106533	1.00064

## Sheet: Sweep Up High Temp
Amplitude sweep - 5
Storage modulus	Loss modulus	Angular frequency	Oscillation torque	Step time	Temperature	Raw phase	Oscillation displacement	Oscillation strain
N/m	N/m	rad/s	µN.m	s	°C	°	rad	%
-0.000106363	0.000407763	1.25664	0.00888619	35.0797	54.99	135.597	0.000105436	0.0990336
5.27428e-05	0.000175176	1.25664	0.00537186	70.7831	55	145.746	0.000119349	0.112102
0.000113806	0.000269741	1.25664	0.00646612	106.391	54.98	126.029	0.000134051	0.125911
-0.000121079	5.86918e-06	1.25664	0.00942785	142.037	55	179.22	0.000151216	0.142034
-0.000116307	0.000215134	1.25664	0.0116498	177.555	55	153.222	0.000168699	0.158455
-0.000343551	0.000459487	1.25664	0.0219592	213.217	54.98	144.89	0.000190062	0.178521
-0.000217994	0.000351282	1.25664	0.0194531	248.882	55.01	146.363	0.000212109	0.199229
-0.000259655	0.000300661	1.25664	0.0222155	284.445	55.01	152.175	0.000238485	0.224003
-0.000254737	-6.5367e-05	1.25664	0.0219557	320.039	55	186.603	0.000267049	0.250833
-0.000166923	3.30598e-05	1.25664	0.0207559	355.587	54.99	176.035	0.000300216	0.281986
-0.000191084	-0.000114262	1.25664	0.0250923	391.257	54.99	192.846	0.0003376	0.3171
-0.000223259	5.53291e-05	1.25664	0.0292928	426.981	55.01	174.076	0.000377813	0.354871
-0.000257208	7.90355e-05	1.25664	0.0351355	462.725	55	172.067	0.000424237	0.398476
-0.000264483	-5.02659e-05	1.25664	0.0397094	498.331	55	185.001	0.000476145	0.447232
-0.000108288	-5.73484e-05	1.25664	0.0325183	533.932	55	187.807	0.000532587	0.500247
-0.000172178	-2.70482e-05	1.25664	0.041823	569.545	55	183.211	0.000598835	0.562472
-0.000236401	5.78191e-05	1.25664	0.0534124	605.119	55.01	173.959	0.000672191	0.631374
-0.00022168	9.68295e-06	1.25664	0.057967	640.67	55	178.957	0.00075377	0.707999
-0.000182052	7.31186e-05	1.25664	0.0608008	676.327	55	171.548	0.000845155	0.793835
-0.000243991	2.18732e-05	1.25664	0.0761767	711.964	54.99	177.739	0.000950083	0.892391
-0.000229179	1.33651e-05	1.25664	0.0830236	747.569	55.01	178.58	0.00106443	0.999795
-0.000219443	8.24341e-07	1.25664	0.091498	783.153	54.99	179.911	0.00119501	1.12245
-0.000183763	-3.56081e-05	1.25664	0.0959598	818.729	55.01	184.125	0.00134037	1.25898
-0.000235269	1.91805e-05	1.25664	0.118696	854.426	55.01	177.985	0.00150431	1.41296
-0.000230459	1.60766e-06	1.25664	0.131808	890.017	55	179.83	0.00168639	1.58399
-0.000165663	1.30923e-05	1.25664	0.130309	925.721	55	178.423	0.00189362	1.77863
-7.79582e-05	-3.01709e-05	1.25664	0.119531	961.506	54.99	184.447	0.00212407	1.99509
-5.29514e-05	-5.99101e-06	1.25664	0.125121	996.978	55.01	180.946	0.00238345	2.23872
-2.9519e-05	-1.44949e-05	1.25664	0.131438	1032.7	54.99	182.445	0.00267452	2.51212
-2.14459e-05	6.75684e-06	1.25664	0.143852	1068.28	55	178.832	0.00300053	2.81833
-7.10034e-06	-1.10027e-05	1.25664	0.154478	1104.04	55	181.987	0.00336662	3.16219
-3.29572e-05	1.34821e-05	1.25664	0.187565	1139.59	55	177.749	0.00377887	3.54941
-1.99113e-05	2.48481e-05	1.25664	0.202739	1175.08	55	175.693	0.00423738	3.98007
-8.65852e-06	1.64961e-05	1.25664	0.219435	1210.72	55.01	177.036	0.00475538	4.46662
-6.81265e-06	1.25332e-05	1.25664	0.244693	1246.29	55	177.734	0.00533661	5.01256
-1.56895e-05	1.25762e-05	1.25664	0.282228	1281.94	55.01	177.789	0.00598768	5.62409
-2.24348e-05	8.14676e-06	1.25664	0.323052	1317.71	54.99	178.596	0.00671771	6.30979
-1.50477e-05	1.00174e-05	1.25664	0.354433	1353.19	55.01	178.235	0.00753645	7.07881
-1.5346e-05	2.71322e-06	1.25664	0.397932	1388.83	55.01	179.522	0.00845734	7.94379
-1.41908e-05	7.8496e-06	1.25664	0.444991	1424.51	55	178.613	0.00948875	8.91257
-1.42162e-05	5.77349e-06	1.25664	0.499271	1460.15	55.01	178.98	0.0106468	10.0003
-1.31875e-05	3.02918e-06	1.25664	0.558314	1495.87	55	179.463	0.0119451	11.2198
-1.41618e-05	4.01375e-06	1.25664	0.62837	1531.52	54.99	179.291	0.0134031	12.5892
-1.12503e-05	5.21909e-06	1.25664	0.698713	1567.11	55.01	179.069	0.0150378	14.1247
-1.04796e-05	5.41568e-06	1.25664	0.782126	1602.67	55.01	179.032	0.0168733	15.8487
-1.29135e-05	5.50532e-06	1.25664	0.884273	1638.38	55	179.023	0.0189332	17.7835
-1.19911e-05	7.02834e-06	1.25664	0.989359	1674.04	55	178.75	0.0212419	19.952
-1.12619e-05	7.16469e-06	1.25664	1.10758	1709.71	54.99	178.722	0.0238338	22.3865
-1.3479e-05	8.42889e-06	1.25664	1.25148	1745.37	55	178.507	0.0267434	25.1195
-1.23091e-05	7.41123e-06	1.25664	1.39891	1781.06	55.01	178.683	0.0300046	28.1826
-1.27987e-05	8.03751e-06	1.25664	1.5721	1816.63	54.98	178.574	0.0336666	31.6223
-1.3396e-05	7.28781e-06	1.25664	1.7671	1852.21	55	178.709	0.0377748	35.481
-1.4144e-05	8.37306e-06	1.25664	1.98745	1887.93	55	178.52	0.0423837	39.81
-1.35839e-05	7.04104e-06	1.25664	2.22586	1923.52	55	178.753	0.0475548	44.6671
-1.52933e-05	7.14993e-06	1.25664	2.51075	1959.11	55	178.741	0.0533592	50.1191
-1.23127e-05	6.76675e-06	1.25664	2.7911	1994.84	55.01	178.797	0.0598671	56.2318
-9.73416e-06	6.37173e-06	1.25664	3.10656	2030.44	55	178.858	0.0671723	63.0934
-7.86597e-06	5.88047e-06	1.25664	3.4651	2066.09	55.01	178.94	0.0753674	70.7909
-6.85402e-06	5.79563e-06	1.25664	3.87557	2101.67	55	178.952	0.0845648	79.4298
-4.08783e-06	5.85867e-06	1.25664	4.31053	2137.38	54.99	178.931	0.0948834	89.1218
-2.66916e-06	5.77053e-06	1.25664	4.81473	2172.93	55	178.943	0.106463	99.9983

## Sheet: Sweep Down High Temp
Amplitude sweep - 6
Storage modulus	Loss modulus	Angular frequency	Oscillation torque	Step time	Temperature	Raw phase	Oscillation displacement	Oscillation strain
N/m	N/m	rad/s	µN.m	s	°C	°	rad	%
-1.09794e-06	5.74228e-06	1.25664	4.79013	34.9914	55.01	178.943	0.106454	99.9898
-3.15621e-06	5.65047e-06	1.25664	4.29787	70.6968	55	178.966	0.0948872	89.1253
-6.05039e-06	5.95791e-06	1.25664	3.86599	106.285	55.01	178.92	0.0845694	79.4341
-8.07427e-06	6.17464e-06	1.25664	3.46773	141.92	55	178.888	0.0753739	70.7969
-9.16085e-06	6.53958e-06	1.25664	3.10118	177.63	54.99	178.826	0.0671757	63.0965
-1.2019e-05	6.22442e-06	1.25664	2.78864	213.086	55	178.893	0.0598709	56.2353
-1.39544e-05	6.41481e-06	1.25664	2.5003	248.884	55	178.866	0.0533592	50.119
-1.28035e-05	6.17984e-06	1.25664	2.22039	284.488	54.99	178.903	0.0475551	44.6674
-1.21941e-05	7.26825e-06	1.25664	1.97534	320.021	54.99	178.708	0.0423838	39.8101
-1.21711e-05	7.0229e-06	1.25664	1.76041	355.616	55.01	178.751	0.0377755	35.4816
-1.11795e-05	7.25134e-06	1.25664	1.56413	391.237	55.01	178.707	0.0336667	31.6223
-1.03577e-05	8.20325e-06	1.25664	1.39057	426.978	55	178.533	0.0300055	28.1835
-1.0692e-05	7.49981e-06	1.25664	1.24058	462.559	55.01	178.66	0.0267426	25.1187
-1.02968e-05	6.58867e-06	1.25664	1.10424	498.307	54.99	178.822	0.0238344	22.3871
-9.07106e-06	6.2917e-06	1.25664	0.980347	533.881	55.02	178.87	0.0212419	19.952
-9.30116e-06	5.07351e-06	1.25664	0.874338	569.459	55.01	179.09	0.0189326	17.7829
-9.33611e-06	5.90942e-06	1.25664	0.779361	605.186	55	178.94	0.0168734	15.8488
-1.14306e-05	7.3208e-06	1.25664	0.699246	640.753	54.99	178.695	0.0150389	14.1257
-1.14302e-05	3.26693e-06	1.25664	0.623053	676.311	54.99	179.418	0.013403	12.5891
-1.12764e-05	3.30535e-06	1.25664	0.555027	711.815	55	179.411	0.0119453	11.22
-1.03117e-05	7.06618e-06	1.25664	0.493263	747.418	55.01	178.736	0.010646	9.99953
-1.40054e-05	3.93572e-06	1.25664	0.444639	783.216	55	179.304	0.00948875	8.91256
-1.6181e-05	6.54821e-06	1.25664	0.398984	818.803	55.01	178.85	0.00845658	7.94307
-1.32463e-05	5.34742e-06	1.25664	0.352347	854.42	55.01	179.052	0.00753639	7.07875
-1.50833e-05	1.40172e-05	1.25664	0.316072	890.124	55	177.531	0.00671698	6.3091
-1.51138e-05	1.79081e-05	1.25664	0.28191	925.668	55.02	176.847	0.00598691	5.62337
-1.03236e-05	1.54623e-05	1.25664	0.247455	961.318	55	177.236	0.00533566	5.01166
-1.72906e-05	2.05895e-05	1.25664	0.225526	996.795	55.01	176.4	0.00475544	4.46667
-2.26773e-05	6.61825e-06	1.25664	0.203946	1032.43	55	178.86	0.0042383	3.98093
-3.47825e-05	7.25471e-06	1.25664	0.18843	1068.06	55	178.795	0.00377828	3.54885
-1.23925e-05	7.57695e-06	1.25664	0.156947	1103.74	54.99	178.654	0.00336538	3.16102
-2.24841e-05	-6.5724e-07	1.25664	0.144273	1139.45	55.01	180.113	0.00300054	2.81833
-3.96204e-05	-8.07392e-06	1.25664	0.135266	1175.04	55	181.323	0.00267461	2.5122
-6.13532e-05	-9.03708e-06	1.25664	0.128017	1210.72	55.01	181.394	0.00238307	2.23836
-7.9099e-05	-3.92084e-05	1.25664	0.12012	1246.21	55	185.754	0.00212395	1.99498
-0.000161031	2.74719e-06	1.25664	0.128968	1281.83	55	179.666	0.00189324	1.77828
-0.000232133	5.85077e-07	1.25664	0.132285	1317.47	55	179.938	0.00168727	1.58481
-0.000207826	2.01836e-06	1.25664	0.112622	1353.14	55.01	179.777	0.00150389	1.41257
-0.000179802	-3.88283e-05	1.25664	0.0952435	1388.66	55	184.533	0.0013404	1.25901
-0.000190864	-3.16545e-05	1.25664	0.0866564	1424.34	55.01	183.616	0.00119398	1.12147
-0.000206536	2.84652e-05	1.25664	0.0796321	1459.99	55	176.846	0.00106441	0.999778
-0.000285034	2.25671e-05	1.25664	0.0818135	1495.7	54.99	177.828	0.000950059	0.892368
-0.000235789	3.3364e-05	1.25664	0.0668135	1531.36	55.01	176.502	0.000844908	0.793602
-0.000285739	3.71256e-05	1.25664	0.0650735	1567.12	55	176.434	0.000753852	0.708075
-0.00028109	1.91117e-06	1.25664	0.0574118	1602.68	55	179.815	0.000671622	0.630838
-0.000236897	-2.4568e-05	1.25664	0.0473939	1638.31	54.99	182.572	0.000598631	0.56228
-0.000223267	-2.21268e-05	1.25664	0.0412059	1673.98	55.02	182.376	0.000533853	0.501435
-0.000167036	6.72877e-05	1.25664	0.0330545	1709.57	55.01	171.971	0.000474442	0.445632
-8.25427e-05	4.83125e-05	1.25664	0.0241929	1745.16	55.01	172.983	0.00042298	0.397295
-0.000168282	4.65155e-05	1.25664	0.0262924	1780.88	54.99	174.445	0.000378341	0.355367
-0.000125101	-2.79597e-05	1.25664	0.0212214	1816.45	55	183.677	0.000336567	0.316129
-0.000188247	-8.51031e-06	1.25664	0.0215917	1852.01	55.01	180.979	0.000299613	0.281419
-0.000282005	8.48924e-05	1.25664	0.0231247	1887.6	54.99	171.839	0.000267368	0.251133
-0.000230244	0.000113936	1.25664	0.0190303	1923.19	54.98	168.091	0.000238334	0.223861
-9.81154e-05	0.000528555	1.25664	0.0204641	1958.75	55	127.672	0.000211903	0.199035
-0.000150277	0.000202117	1.25664	0.0137675	1994.4	54.99	156.292	0.000189377	0.177877
-0.000173084	0.000472559	1.25664	0.0164941	2030.01	54.99	135.63	0.000168771	0.158523
-8.77697e-05	0.000318375	1.25664	0.0110577	2065.68	55	141.325	0.000150074	0.140961
-0.000115793	0.000347104	1.25664	0.0106445	2101.26	55	140.813	0.000133985	0.125849
-0.000178178	0.000387491	1.25664	0.0107763	2136.86	55	141.559	0.000119556	0.112296
-0.000512095	0.000216632	1.25664	0.0131391	2172.5	55	165.237	0.000106867	0.100377
